# Supplementary material for: PCBP1 regulates the transcription and alternative splicing of metastasis‑related genes and pathways in hepatocellular carcinoma
Source: Sci Rep. 2021 Dec 2;11:23356. doi: 10.1038/s41598-021-02642-z (PMC8640068; doi:10.1038/s41598-021-02642-z)
Supplement: Supplementary file 2 — Supplementary Information 2. [file 41598_2021_2642_MOESM2_ESM.xlsx]

## Sheet: Sheet1
Analysis of gene GO enrichment
#fg	493
#bg	14960
##Statistical test method: hypergeometric test
##FDR correction method: Benjamini and Hochberg
#Term	Database	ID	Input number	Background number	P-Value	Corrected P-Value	Input	Hyperlink
--------------------
#Term	Database	ID	Input number	Background number	P-Value	Corrected P-Value	Input	Hyperlink
--------------------
#Term	Database	ID	Input number	Background number	P-Value	Corrected P-Value	Input	Hyperlink
extracellular matrix organization	Gene Ontology	GO:0030198	32	312	1.28e-08	2.65e-06	COLGALT2|TGFB2|TIMP2|COL11A2|ITGA1|VCAN|ITGB3|ITGA10|COL3A1|LAMB3|ELF3|ADAMTS4|TIMP1|TTR|THBS1|COL28A1|ICAM1|NFKB2|MATN3|LAMA3|CYR61|FMOD|ITGB8|COL9A3|FBN1|COL5A2|CTSS|CSGALNACT1|SDC3|ITGAV|SPP1|MMP2	http://amigo.geneontology.org/amigo/term/GO:0030198
cell adhesion	Gene Ontology	GO:0007155	37	445	2.34e-07	2.43e-05	CDH16|ITGA1|CD58|VCAN|KIAA1462|SPECC1|TPBG|CNTNAP3|L1CAM|LAMB3|ENTPD1|PCDHB3|SPP1|PCDHB6|THBS1|PCDHB12|CNTNAP3B|ICAM1|CLDN1|DSC3|COL28A1|SPON2|ITGB3|LAMA3|SIRPA|ITGB8|FLRT3|TINAG|TGFB1I1|KITLG|BCAR1|NRP1|PLXNC1|PCDHA7|ITGA10|ITGAV|SCN1B	http://amigo.geneontology.org/amigo/term/GO:0007155
axon guidance	Gene Ontology	GO:0007411	29	334	2.05e-06	0.000142125	TGFB2|NRCAM|ITGA1|SRGAP1|PLXNC1|ITGA10|L1CAM|COL3A1|SEMA6A|CACNA1H|PLXNB3|CACNB1|CACNB4|SLIT1|SPON2|ITGB3|TUBB3|COL9A3|COL5A2|FLRT3|NRP1|FGFR1|SEMA3A|AGAP2|ITGAV|PLXNA4|RND1|SCN1B|GDNF	http://amigo.geneontology.org/amigo/term/GO:0007411
response to progesterone stimulus	Gene Ontology	GO:0032570	8	31	5.31e-06	0.000276167	NCF2|TGFB2|JUNB|THBS1|TLR2|FOSL1|OXTR|CLDN4	http://amigo.geneontology.org/amigo/term/GO:0032570
placenta blood vessel development	Gene Ontology	GO:0060674	5	11	1.49e-05	0.000610881	ITGB8|PKD1|FOSL1|SOCS3|PKD2	http://amigo.geneontology.org/amigo/term/GO:0060674
positive regulation of endothelial cell migration	Gene Ontology	GO:0010595	8	36	1.76e-05	0.000610881	ANXA3|ITGB3|PRKD1|ETS1|EDN1|THBS1|BCAR1|NRP1	http://amigo.geneontology.org/amigo/term/GO:0010595
cell cycle arrest	Gene Ontology	GO:0007050	15	132	2.96e-05	0.000880386	CDKN2B|IRF1|CDKN2A|GAS2L1|CDKN2D|VASH1|SESN3|PKD2|PKD1|PRKAG2|TGFB2|THBS1|CDKN1A|ERN2|GAS7	http://amigo.geneontology.org/amigo/term/GO:0007050
membrane depolarization	Gene Ontology	GO:0051899	6	21	4.42e-05	0.00105178	JUN|CACNB4|SCN1B|EDN1|CACNG4|P2RX7	http://amigo.geneontology.org/amigo/term/GO:0051899
heart development	Gene Ontology	GO:0007507	16	153	4.55e-05	0.00105178	TGFBR2|TGFB2|MB|PKD2|PKD1|VCAN|OSR1|PCSK5|MICAL2|COL3A1|OXTR|EDN1|ADAM19|FBN1|NRP1|SOX4	http://amigo.geneontology.org/amigo/term/GO:0007507
response to mechanical stimulus	Gene Ontology	GO:0009612	9	54	6.05e-05	0.00125819	TGFBR2|BTG2|JUNB|JUN|THBS1|IGFBP2|ETS1|FOSL1|COL3A1	http://amigo.geneontology.org/amigo/term/GO:0009612
response to drug	Gene Ontology	GO:0042493	24	305	7.63e-05	0.00138649	NCF2|TGFB2|TIMP2|LCN2|CDKN1A|JUNB|FABP3|ABAT|UGT1A1|CTPS1|JUN|THBS1|CARD9|FOSL1|ICAM1|EDN1|TGFBR2|IGFBP2|GATA6|LRP8|ACSL1|CYP2E1|OXTR|NPFF	http://amigo.geneontology.org/amigo/term/GO:0042493
extracellular matrix disassembly	Gene Ontology	GO:0022617	13	112	8e-05	0.00138649	ADAMTS4|LAMA3|COL11A2|TIMP1|COL9A3|FBN1|COL5A2|SPP1|COL3A1|LAMB3|CTSS|MMP2|TIMP2	http://amigo.geneontology.org/amigo/term/GO:0022617
negative regulation of cell proliferation	Gene Ontology	GO:0008285	27	378	0.000142717	0.00228347	TGFB2|TIMP2|ITGA1|CDKN1A|TFF1|LIF|FABP3|S100A11|MXD4|SOX4|BTG2|JUN|INSL3|ETS1|FOSL1|SERPINE2|TGFB1I1|CDKN2B|CDKN2A|CDKN2D|FRK|KLF4|IRF1|PKD2|TLR2|SSTR3|RGCC	http://amigo.geneontology.org/amigo/term/GO:0008285
positive regulation of cell cycle arrest	Gene Ontology	GO:0071158	5	18	0.000228548	0.00339557	GATA6|PKD2|CDKN2A|RGCC|MYBBP1A	http://amigo.geneontology.org/amigo/term/GO:0071158
spinal cord development	Gene Ontology	GO:0021510	5	19	0.000301822	0.00418527	PKD2|PKD1|NPFF|SOX4|SLIT1	http://amigo.geneontology.org/amigo/term/GO:0021510
response to cytokine stimulus	Gene Ontology	GO:0034097	8	54	0.000360271	0.00468353	CDKN2B|TIMP2|TIMP1|JUNB|JUN|FOSL1|OXTR|COL3A1	http://amigo.geneontology.org/amigo/term/GO:0034097
negative regulation of phosphorylation	Gene Ontology	GO:0042326	5	21	0.000500168	0.00577972	CDKN2B|CDKN1A|CDKN2A|BIRC3|CDKN2D	http://amigo.geneontology.org/amigo/term/GO:0042326
positive regulation of transforming growth factor beta receptor signaling pathway	Gene Ontology	GO:0030511	5	21	0.000500168	0.00577972	CDKN2B|GIPC1|DAB2|TGFB1I1|THBS1	http://amigo.geneontology.org/amigo/term/GO:0030511
integrin-mediated signaling pathway	Gene Ontology	GO:0007229	9	76	0.000854484	0.00887029	ITGB3|ITGB8|ITGAV|ITGA10|ITGA1|COL3A1|BCAR1|PRKD1|FUT8	http://amigo.geneontology.org/amigo/term/GO:0007229
regulation of ARF GTPase activity	Gene Ontology	GO:0032312	6	35	0.000894027	0.00887029	ARAP3|ARAP2|AGAP2|CTGLF11P|AGAP5|AGAP9	http://amigo.geneontology.org/amigo/term/GO:0032312
blood coagulation	Gene Ontology	GO:0007596	29	469	0.000895558	0.00887029	TGFB2|EHD3|TIMP1|SLC7A7|CD58|LRRC16A|ITGA10|TFPI2|L1CAM|PDE11A|SERPINE2|ENTPD1|THBS1|DGKH|NFE2|ITGA1|PDE5A|DAGLA|PRKCH|ITGB3|SIRPA|PLAT|GATA6|BCAR1|IRF1|LRP8|ITGAV|ABCC4|F2RL1	http://amigo.geneontology.org/amigo/term/GO:0007596
positive regulation of cell proliferation	Gene Ontology	GO:0008284	27	429	0.00102853	0.00943594	SPHK2|LIF|TIMP1|TGFB2|TFF2|TBX2|EGR4|SOX4|NKX2-5|ACER2|SERTAD1|ZNF703|INSL3|KLF5|ETS1|FOSL1|EDN1|TGFBR2|TRAF5|CLCF1|SLC25A27|FGFR1|E2F3|ADRA1D|CSF1|ITGAV|PKHD1	http://amigo.geneontology.org/amigo/term/GO:0008284
actin filament organization	Gene Ontology	GO:0007015	6	36	0.0010434	0.00943594	LRRC16A|PPARGC1B|RND1|SHROOM4|DBN1|BCAR1	http://amigo.geneontology.org/amigo/term/GO:0007015
positive regulation of epithelial to mesenchymal transition	Gene Ontology	GO:0010718	5	25	0.00117134	0.0101516	ZNF703|TGFB1I1|TGFB2|RGCC|DAB2	http://amigo.geneontology.org/amigo/term/GO:0010718
angiogenesis	Gene Ontology	GO:0001525	16	206	0.00133526	0.0111094	TGFB2|TAL1|VASH1|NRCAM|RAMP1|TSPAN12|JUN|ITGAV|TNFAIP2|KLF5|SRPX2|ZC3H12A|NRP1|MMP2|PRKD1|FGFR1	http://amigo.geneontology.org/amigo/term/GO:0001525
JAK-STAT cascade	Gene Ontology	GO:0007259	5	27	0.00168587	0.013487	PKD2|PKD1|CLCF1|SOCS3|NMI	http://amigo.geneontology.org/amigo/term/GO:0007259
negative regulation of apoptotic process	Gene Ontology	GO:0043066	28	475	0.00220553	0.0169908	CD74|SPHK2|TIMP1|PLK3|BIRC3|EGR4|DAB2|NKX2-5|EGR3|EGR1|INSL3|THBS1|UCN|CDKN1A|CYR61|ATAD3A|SH3RF1|OSR1|AGAP2|SLC25A27|GATA6|SYCP2|SQSTM1|SOCS3|GDNF|NUAK2|ATF5|PKHD1	http://amigo.geneontology.org/amigo/term/GO:0043066
retinoid metabolic process	Gene Ontology	GO:0001523	7	56	0.00231993	0.0172338	AKR1B10|TTR|LRP8|SDC3|RBP1|RBP2|AKR1C4	http://amigo.geneontology.org/amigo/term/GO:0001523
positive regulation of peptidyl-tyrosine phosphorylation	Gene Ontology	GO:0050731	8	72	0.00247393	0.017744	CD74|LIF|EHD4|LRP8|ITGB3|ICAM1|KITLG|NRP1	http://amigo.geneontology.org/amigo/term/GO:0050731
cell migration	Gene Ontology	GO:0016477	11	126	0.00299144	0.0199973	TGFB2|SRGAP1|WWC1|LRRC16A|THBS1|FMNL3|FUT8|BCAR1|CTHRC1|TAOK2|FGFR1	http://amigo.geneontology.org/amigo/term/GO:0016477
positive regulation of neuron apoptotic process	Gene Ontology	GO:0043525	6	44	0.00302892	0.0199973	NCF2|TGFB2|ITGA1|EGR1|JUN|BBC3	http://amigo.geneontology.org/amigo/term/GO:0043525
defense response to virus	Gene Ontology	GO:0051607	12	145	0.0030765	0.0199973	TICAM1|IRF1|OASL|TRIM22|MX1|POLR3G|CARD9|DDX60|NLRC5|F2RL1|POLR3H|FAM111A	http://amigo.geneontology.org/amigo/term/GO:0051607
positive regulation of nitric oxide biosynthetic process	Gene Ontology	GO:0045429	5	31	0.00318439	0.0200713	EDN1|TICAM1|TLR2|ICAM1|PKD2	http://amigo.geneontology.org/amigo/term/GO:0045429
toll-like receptor signaling pathway	Gene Ontology	GO:0002224	10	110	0.00340582	0.0208356	TICAM1|NFKBIB|BIRC3|JUN|TLR2|IKBKE|DUSP4|NFKB2|CTSS|SARM1	http://amigo.geneontology.org/amigo/term/GO:0002224
regulation of cell cycle	Gene Ontology	GO:0051726	9	93	0.00353049	0.0209812	ARNTL|IRF1|GAS2L1|E2F2|ZNF703|CCND3|JUNB|JUN|CCNE2	http://amigo.geneontology.org/amigo/term/GO:0051726
cellular response to tumor necrosis factor	Gene Ontology	GO:0071356	7	61	0.00379123	0.0214006	LCN2|CD58|THBS1|ICAM1|EDN1|CACTIN|IL18BP	http://amigo.geneontology.org/amigo/term/GO:0071356
positive regulation of cell migration	Gene Ontology	GO:0030335	11	130	0.00380683	0.0214006	CEMIP|CYR61|ZNF703|LRRC16A|CSF1|ITGAV|THBS1|EDN1|DAB2|F2RL1|BCAR1	http://amigo.geneontology.org/amigo/term/GO:0030335
MyD88-independent toll-like receptor signaling pathway	Gene Ontology	GO:0002756	8	78	0.00408442	0.0222317	TICAM1|NFKBIB|JUN|BIRC3|IKBKE|DUSP4|NFKB2|SARM1	http://amigo.geneontology.org/amigo/term/GO:0002756
response to peptide hormone stimulus	Gene Ontology	GO:0043434	6	47	0.0042408	0.0222317	BTG2|TIMP1|JUNB|TFF1|PLAT|OXTR	http://amigo.geneontology.org/amigo/term/GO:0043434
toll-like receptor 4 signaling pathway	Gene Ontology	GO:0034142	9	96	0.00436553	0.0222317	TICAM1|NFKBIB|BIRC3|JUN|TLR2|IKBKE|DUSP4|NFKB2|SARM1	http://amigo.geneontology.org/amigo/term/GO:0034142
negative regulation of NF-kappaB transcription factor activity	Gene Ontology	GO:0032088	7	63	0.00454531	0.0222317	CDKN2A|TNFAIP3|ZC3H12A|KLF4|PKHD1|NLRC5|CACTIN	http://amigo.geneontology.org/amigo/term/GO:0032088
Rho protein signal transduction	Gene Ontology	GO:0007266	6	48	0.00471473	0.0222317	CNKSR1|SRGAP1|ARHGEF3|ARHGEF1|RHOJ|ARHGAP4	http://amigo.geneontology.org/amigo/term/GO:0007266
defense response to Gram-positive bacterium	Gene Ontology	GO:0050830	6	48	0.00471473	0.0222317	TLR2|IL27RA|PLA2G2A|CARD9|HIST1H2BK|MBL2	http://amigo.geneontology.org/amigo/term/GO:0050830
toll-like receptor 3 signaling pathway	Gene Ontology	GO:0034138	8	80	0.00477027	0.0222317	TICAM1|NFKBIB|BIRC3|JUN|IKBKE|DUSP4|NFKB2|SARM1	http://amigo.geneontology.org/amigo/term/GO:0034138
sphingolipid biosynthetic process	Gene Ontology	GO:0030148	5	34	0.00480974	0.0222317	ACER2|SPHK2|PPM1L|PRKD1|SPTSSB	http://amigo.geneontology.org/amigo/term/GO:0030148
positive regulation of transcription from RNA polymerase II promoter	Gene Ontology	GO:0045944	38	749	0.00550481	0.0248913	LIF|JUNB|CAPRIN2|NLRC5|ELF3|SOX6|ETS1|SOX4|NKX2-5|ARNTL|MAML3|TAL1|EGR1|JUN|PPARGC1B|EOMES|KLF4|NR5A2|KDM6B|IKZF2|CDKN2B|CDKN2A|CYR61|ESRRB|OSR1|POU4F1|AGAP2|GATA6|UHRF1|SQSTM1|IRF1|PKD2|PKD1|TLR2|GDNF|ZMIZ2|F2RL1|PRKD1	http://amigo.geneontology.org/amigo/term/GO:0045944
receptor-mediated endocytosis	Gene Ontology	GO:0006898	7	66	0.0058817	0.0260296	TGFBR2|LRP12|PDLIM7|NLGN3|LRP8|LDLRAD3|HIP1R	http://amigo.geneontology.org/amigo/term/GO:0006898
embryo implantation	Gene Ontology	GO:0007566	5	36	0.00617509	0.0267587	MMP2|LIF|PCSK5|SPP1|TGFBR2	http://amigo.geneontology.org/amigo/term/GO:0007566
response to hypoxia	Gene Ontology	GO:0001666	12	159	0.00643008	0.027295	TGFB2|SOD3|CASP1|PSEN2|MB|THBS1|TLR2|ETS1|ABAT|EDN1|PLAT|MMP2	http://amigo.geneontology.org/amigo/term/GO:0001666
positive regulation of cAMP biosynthetic process	Gene Ontology	GO:0030819	5	37	0.0069507	0.0282784	RAMP1|UCN|GPR161|AKAP12|INSL3	http://amigo.geneontology.org/amigo/term/GO:0030819
homophilic cell adhesion	Gene Ontology	GO:0007156	11	141	0.00698835	0.0282784	PCDHB12|PCDHB8|PCDHA7|CDH16|PCDHB3|PKD1|DSC3|PCDHB6|PCDHGB2|L1CAM|PCDHGA1	http://amigo.geneontology.org/amigo/term/GO:0007156
negative regulation of cell growth	Gene Ontology	GO:0030308	10	122	0.0070696	0.0282784	TGFB2|CDKN2A|GAS2L1|CDKN2D|TSPYL2|CDKN1A|CAPRIN2|FBP1|CCDC85B|SERPINE2	http://amigo.geneontology.org/amigo/term/GO:0030308
cellular response to hydrogen peroxide	Gene Ontology	GO:0070301	5	38	0.00779188	0.0298771	ETS1|IL18BP|KLF4|TNFAIP3|LCN2	http://amigo.geneontology.org/amigo/term/GO:0070301
negative regulation of extrinsic apoptotic signaling pathway	Gene Ontology	GO:2001237	5	38	0.00779188	0.0298771	DAB2|THBS1|NRP1|ITGAV|SH3RF1	http://amigo.geneontology.org/amigo/term/GO:2001237
negative regulation of neuron apoptotic process	Gene Ontology	GO:0043524	10	124	0.0079002	0.0298771	BTG2|JUN|CLCF1|DLX1|STXBP1|POU4F1|AGAP2|GDNF|NRP1|NES	http://amigo.geneontology.org/amigo/term/GO:0043524
forebrain development	Gene Ontology	GO:0030900	6	55	0.00918686	0.0332967	CNP|PSEN2|DKK1|SSTR3|NOTCH3|DYNC2H1	http://amigo.geneontology.org/amigo/term/GO:0030900
digestion	Gene Ontology	GO:0007586	6	55	0.00918686	0.0332967	PNLIPRP2|PGC|TFF1|TFF2|AKR1B10|UGT1A1	http://amigo.geneontology.org/amigo/term/GO:0007586
positive regulation of NF-kappaB transcription factor activity	Gene Ontology	GO:0051092	10	127	0.00928465	0.0332967	TICAM1|TRAF5|PRKCH|NFKBIB|CAMK2A|TRIM22|TLR2|ICAM1|NFKB2|PRKD1	http://amigo.geneontology.org/amigo/term/GO:0051092
Ras protein signal transduction	Gene Ontology	GO:0007265	7	74	0.0108674	0.0377386	ULK1|SHC3|CDKN1A|CNKSR1|DOK3|CDKN2A|GRAP2	http://amigo.geneontology.org/amigo/term/GO:0007265
steroid metabolic process	Gene Ontology	GO:0008202	6	57	0.0108861	0.0377386	AKR1B10|CYP2E1|UGT1A8|AKR1C4|CYP3A5|UGT1A1	http://amigo.geneontology.org/amigo/term/GO:0008202
positive regulation of gene expression	Gene Ontology	GO:0010628	11	151	0.0114093	0.0389039	TGFB2|LCN2|PKD2|SLC26A9|C1QTNF1|CSF1|OSR1|ZC3H12A|PIAS3|UCN|RELB	http://amigo.geneontology.org/amigo/term/GO:0010628
aging	Gene Ontology	GO:0007568	9	113	0.0123516	0.040642	CDKN2B|NCF2|TIMP2|CNP|TGFBR2|TIMP1|JUN|IGFBP2|COL3A1	http://amigo.geneontology.org/amigo/term/GO:0007568
TRIF-dependent toll-like receptor signaling pathway	Gene Ontology	GO:0035666	7	76	0.0124864	0.040642	TICAM1|NFKBIB|BIRC3|JUN|IKBKE|DUSP4|NFKB2	http://amigo.geneontology.org/amigo/term/GO:0035666
positive regulation of I-kappaB kinase/NF-kappaB cascade	Gene Ontology	GO:0043123	11	153	0.0125052	0.040642	TICAM1|TRAF5|CASP1|BIRC3|TRIM22|UBD|CARD9|MAP3K14|IKBKE|F2RL1|PRKD1	http://amigo.geneontology.org/amigo/term/GO:0043123
embryonic limb morphogenesis	Gene Ontology	GO:0030326	5	43	0.0130714	0.0418283	MYH3|FGFR1|DYNC2H1|PSEN2|DKK1	http://amigo.geneontology.org/amigo/term/GO:0030326
inflammatory response	Gene Ontology	GO:0006954	18	307	0.0133789	0.0421639	NFKBIZ|CXCL2|ELF3|TICAM1|VNN1|CSF1|TNFAIP3|THBS1|TLR2|SERPINA3|SPP1|KDM6B|PLA2G4C|UCN|F2RL1|PRKD1|KCNJ10|NMI	http://amigo.geneontology.org/amigo/term/GO:0006954
in utero embryonic development	Gene Ontology	GO:0001701	14	220	0.0144356	0.0448149	TGFBR2|RCN1|TULP3|PKD1|DSC3|INSL3|GATA6|FOSL1|EDN1|DAB2|FUT8|SOX6|C6|FGFR1	http://amigo.geneontology.org/amigo/term/GO:0001701
response to cAMP	Gene Ontology	GO:0051591	5	45	0.0157288	0.0481115	FOSL1|JUNB|JUN|PPARGC1B|PLAT	http://amigo.geneontology.org/amigo/term/GO:0051591
innate immune response	Gene Ontology	GO:0045087	36	754	0.0164554	0.0486265	NCF2|LCN2|NFKBIB|CDKN1A|BIRC3|MX1|POLR3G|IKBKE|NLRC5|CACTIN|POLR3H|MBL2|TICAM1|JUN|CARD9|GRAP2|P2RX7|DUSP4|NFKB2|C6|SPON2|ARPC3|VNN1|DDX60|KITLG|CTSS|SARM1|FGFR1|CASP1|CSF1|TNFAIP3|ELMO1|TLR2|SIRPB1|F2RL1|PRKD1	http://amigo.geneontology.org/amigo/term/GO:0045087
cell surface receptor signaling pathway	Gene Ontology	GO:0007166	11	160	0.0169791	0.0486265	L1CAM|IL27RA|TSPAN12|SIRPB1|BIRC3|CLCF1|P2RX7|OXTR|EDN1|IL1R1|SEMA6A	http://amigo.geneontology.org/amigo/term/GO:0007166
synapse assembly	Gene Ontology	GO:0007416	5	46	0.0171831	0.0486265	PCDHB3|POU4F1|PCDHB6|NRCAM|NLGN3	http://amigo.geneontology.org/amigo/term/GO:0007416
cell-matrix adhesion	Gene Ontology	GO:0007160	7	81	0.0172823	0.0486265	ITGB3|LYVE1|ITGB8|PKD1|ITGAV|ITGA10|COL3A1	http://amigo.geneontology.org/amigo/term/GO:0007160
positive regulation of type I interferon production	Gene Ontology	GO:0032481	6	63	0.0172998	0.0486265	TICAM1|IRF1|NFKBIB|POLR3G|NFKB2|POLR3H	http://amigo.geneontology.org/amigo/term/GO:0032481
positive regulation of endothelial cell proliferation	Gene Ontology	GO:0001938	6	63	0.0172998	0.0486265	PLXNB3|ITGB3|EGR3|JUN|NRP1|PRKD1	http://amigo.geneontology.org/amigo/term/GO:0001938
G-protein coupled receptor signaling pathway	Gene Ontology	GO:0007186	18	317	0.0179719	0.049842	AREG|RGR|ADRA1D|ENTPD1|TULP3|RAMP1|GNB3|GAST|GPR75|GNB1L|AKAP12|UCN|EDN1|GIPC1|NPW|GPR161|BCAR1|F2RL1	http://amigo.geneontology.org/amigo/term/GO:0007186
neuron projection development	Gene Ontology	GO:0031175	7	83	0.0195219	0.0524353	CCDC64|PRICKLE2|ULK1|BTG2|GDNF|NCDN|UCN	http://amigo.geneontology.org/amigo/term/GO:0031175
protein phosphorylation	Gene Ontology	GO:0006468	19	344	0.0198792	0.0524353	FYB|SQSTM1|PRKCH|ULK1|TGFBR2|FRK|CDKN1A|MAP3K6|CAMK2A|ERN2|PLK3|AAK1|NEXN|IKBKE|DYRK3|PRKY|NUAK2|TGFB2|FGFR1	http://amigo.geneontology.org/amigo/term/GO:0006468
type I interferon-mediated signaling pathway	Gene Ontology	GO:0060337	6	65	0.0199153	0.0524353	IRF1|SOCS3|EGR1|HLA-F|OASL|MX1	http://amigo.geneontology.org/amigo/term/GO:0060337
interferon-gamma-mediated signaling pathway	Gene Ontology	GO:0060333	6	65	0.0199153	0.0524353	IRF1|SOCS3|HLA-F|CAMK2A|ICAM1|OASL	http://amigo.geneontology.org/amigo/term/GO:0060333
circadian rhythm	Gene Ontology	GO:0007623	5	49	0.0220717	0.056678	ARNTL|TPH1|EGR1|JUN|EGR3	http://amigo.geneontology.org/amigo/term/GO:0007623
response to organic cyclic compound	Gene Ontology	GO:0014070	5	49	0.0220717	0.056678	CDKN2B|CD83|ACSL1|BTG2|ICAM1	http://amigo.geneontology.org/amigo/term/GO:0014070
cellular response to growth factor stimulus	Gene Ontology	GO:0071363	5	50	0.0238822	0.0602277	LRP8|EHD4|KLF4|EGR1|THBS1	http://amigo.geneontology.org/amigo/term/GO:0071363
response to toxin	Gene Ontology	GO:0009636	6	68	0.0243227	0.0602277	GUCY2C|CNP|CDKN1A|TLR2|TTPA|SLC6A14	http://amigo.geneontology.org/amigo/term/GO:0009636
cartilage development	Gene Ontology	GO:0051216	6	68	0.0243227	0.0602277	TGFBR2|COL11A2|PKD1|EDN1|SOX6|CSGALNACT1	http://amigo.geneontology.org/amigo/term/GO:0051216
phototransduction, visible light	Gene Ontology	GO:0007603	7	89	0.0274417	0.0671515	AKR1B10|TTR|LRP8|SDC3|RBP1|RBP2|AKR1C4	http://amigo.geneontology.org/amigo/term/GO:0007603
transcription from RNA polymerase II promoter	Gene Ontology	GO:0006366	21	407	0.0288948	0.0692042	ARNTL|IRF1|EGR1|CEBPD|NFE2L3|CREB5|ETV6|MLLT1|PPARGC1B|KLF5|CCRN4L|POU4F1|LIF|KLF4|FOSL1|SNAPC4|GATA6|TGFB1I1|ELF3|ETS1|NMI	http://amigo.geneontology.org/amigo/term/GO:0006366
negative regulation of endopeptidase activity	Gene Ontology	GO:0010951	7	90	0.028946	0.0692042	PCSK1N|SERPINA3|TIMP2|TIMP1|CSTA|SERPINB8|SERPINE2	http://amigo.geneontology.org/amigo/term/GO:0010951
cell growth	Gene Ontology	GO:0016049	5	53	0.029877	0.0698248	EDN1|TGFB2|NDRG4|ATAD3A|EMP1	http://amigo.geneontology.org/amigo/term/GO:0016049
regulation of cyclin-dependent protein kinase activity	Gene Ontology	GO:0000079	5	53	0.029877	0.0698248	CCNE2|SERTAD1|CDKN1A|CDKN2B|CDKN2D	http://amigo.geneontology.org/amigo/term/GO:0000079
response to retinoic acid	Gene Ontology	GO:0032526	5	54	0.0320672	0.074111	ACER2|IGFBP2|KLF4|CDKN2D|DKK1	http://amigo.geneontology.org/amigo/term/GO:0032526
wound healing	Gene Ontology	GO:0042060	6	73	0.0330342	0.0742833	TGFBR2|TGFB2|TIMP1|ITGB3|PLAT|COL3A1	http://amigo.geneontology.org/amigo/term/GO:0042060
response to glucocorticoid stimulus	Gene Ontology	GO:0051384	6	73	0.0330342	0.0742833	KCNJ10|PPARGC1B|PLAT|IGFBP2|UCN|GPR83	http://amigo.geneontology.org/amigo/term/GO:0051384
leukocyte migration	Gene Ontology	GO:0050900	8	113	0.0332132	0.0742833	ITGB3|SIRPA|SLC7A7|CD58|ITGAV|ICAM1|L1CAM|F2RL1	http://amigo.geneontology.org/amigo/term/GO:0050900
collagen catabolic process	Gene Ontology	GO:0030574	6	74	0.0349901	0.077425	COL11A2|COL9A3|COL5A2|COL3A1|CTSS|MMP2	http://amigo.geneontology.org/amigo/term/GO:0030574
cell proliferation	Gene Ontology	GO:0008283	18	344	0.0364953	0.0796076	CD74|SPHK2|TGFB2|CYR61|ADRA1D|AREG|MIA|EMP1|CSF1|PRKD1|POLR3G|INSIG1|DAB2|KITLG|ARHGEF1|BCAR1|UHRF1|CSGALNACT1	http://amigo.geneontology.org/amigo/term/GO:0008283
O-glycan processing	Gene Ontology	GO:0016266	5	56	0.036742	0.0796076	MUC3A|GALNT6|MUC13|GALNT10|GCNT3	http://amigo.geneontology.org/amigo/term/GO:0016266
apoptotic signaling pathway	Gene Ontology	GO:0097190	8	116	0.0379227	0.0813187	SQSTM1|TICAM1|PSEN2|ARHGEF3|TIAM2|ARHGAP4|BBC3|P2RX7	http://amigo.geneontology.org/amigo/term/GO:0097190
regulation of small GTPase mediated signal transduction	Gene Ontology	GO:0051056	10	160	0.0392143	0.0832304	ARAP3|ARAP2|RGL3|SRGAP1|ARHGEF3|RHOJ|TIAM2|ARHGAP26|ARHGAP4|ARHGAP40	http://amigo.geneontology.org/amigo/term/GO:0051056
small GTPase mediated signal transduction	Gene Ontology	GO:0007264	18	348	0.0401292	0.0843118	RABL6|ARHGAP26|ARAP3|ARHGAP40|LRRK2|RRAD|RGL3|SRGAP1|AGAP2|ARHGEF3|RHOJ|TIAM2|RND1|RAB3B|ARHGAP4|RAB15|RAB40B|ARAP2	http://amigo.geneontology.org/amigo/term/GO:0007264
regulation of cell migration	Gene Ontology	GO:0030334	5	58	0.0418143	0.0861127	ITGB3|LAMA3|SERPINE2|TFF2|NEXN	http://amigo.geneontology.org/amigo/term/GO:0030334
protein localization	Gene Ontology	GO:0008104	5	58	0.0418143	0.0861127	NRCAM|DISC1|SQSTM1|ULK1|TNS4	http://amigo.geneontology.org/amigo/term/GO:0008104
epidermis development	Gene Ontology	GO:0008544	6	78	0.0435514	0.0888107	LAMA3|RBP2|KRT15|EMP1|ELF3|LAMB3	http://amigo.geneontology.org/amigo/term/GO:0008544
cell-cell adhesion	Gene Ontology	GO:0016337	7	100	0.0471089	0.0951324	CSTA|SRPX2|NRCAM|CD58|VNN1|ICAM1|PKHD1	http://amigo.geneontology.org/amigo/term/GO:0016337
regulation of apoptotic process	Gene Ontology	GO:0042981	10	166	0.0482938	0.0965876	BCL2L14|TRAF5|CASP1|BIRC3|CARD16|CARD9|ETS1|NEXN|BCAR1|CARD6	http://amigo.geneontology.org/amigo/term/GO:0042981
liver development	Gene Ontology	GO:0001889	6	81	0.0507629	0.0996103	CDKN2B|PKD2|PKD1|JUN|GATA6|UGT1A1	http://amigo.geneontology.org/amigo/term/GO:0001889
platelet degranulation	Gene Ontology	GO:0002576	6	81	0.0507629	0.0996103	ITGB3|TIMP1|TGFB2|THBS1|STXBP1|ABCC4	http://amigo.geneontology.org/amigo/term/GO:0002576
xenobiotic metabolic process	Gene Ontology	GO:0006805	9	146	0.0525057	0.101316	GSTT2B|SMOX|CYP2E1|CYP2W1|UGT2B11|CYP3A7|CYP3A5|UGT1A1|TBXAS1	http://amigo.geneontology.org/amigo/term/GO:0006805
response to lipopolysaccharide	Gene Ontology	GO:0032496	8	124	0.0526065	0.101316	NCF2|CNP|CASP1|JUN|CCRN4L|EDN1|IL18BP|UGT1A1	http://amigo.geneontology.org/amigo/term/GO:0032496
negative regulation of protein kinase activity	Gene Ontology	GO:0006469	5	62	0.0531688	0.10146	PRKAG2|CDKN2A|UBASH3B|MLLT1|SOCS3	http://amigo.geneontology.org/amigo/term/GO:0006469
transforming growth factor beta receptor signaling pathway	Gene Ontology	GO:0007179	8	125	0.0546663	0.102651	CDKN2B|TGFBR2|TGFB2|CGN|JUNB|JUN|COL3A1|FUT8	http://amigo.geneontology.org/amigo/term/GO:0007179
protein stabilization	Gene Ontology	GO:0050821	6	83	0.0559532	0.102651	CDKN2A|USP2|DSC3|STXBP1|AAK1|SOX4	http://amigo.geneontology.org/amigo/term/GO:0050821
cellular response to lipopolysaccharide	Gene Ontology	GO:0071222	6	83	0.0559532	0.102651	LCN2|CMPK2|TNFAIP3|ICAM1|ZC3H12A|CACTIN	http://amigo.geneontology.org/amigo/term/GO:0071222
transmembrane receptor protein tyrosine kinase signaling pathway	Gene Ontology	GO:0007169	5	63	0.0562609	0.102651	PILRB|CNKSR1|ROR1|ANGPTL1|SHC3	http://amigo.geneontology.org/amigo/term/GO:0007169
negative regulation of cysteine-type endopeptidase activity involved in apoptotic process	Gene Ontology	GO:0043154	5	63	0.0562609	0.102651	SH3RF1|KLF4|TNFSF14|CDKN2D|THBS1	http://amigo.geneontology.org/amigo/term/GO:0043154
positive regulation of MAPK cascade	Gene Ontology	GO:0043410	5	65	0.0627495	0.113495	LIF|WWC1|C1QTNF1|TIMP2|FGFR1	http://amigo.geneontology.org/amigo/term/GO:0043410
female pregnancy	Gene Ontology	GO:0007565	6	86	0.0643169	0.115327	IGFBP2|ETS1|FOSL1|OXTR|UCN|CLDN4	http://amigo.geneontology.org/amigo/term/GO:0007565
skeletal system development	Gene Ontology	GO:0001501	8	130	0.0657322	0.115616	ADAMTS4|MATN3|COL11A2|FBN1|COL5A2|COL3A1|SOX4|FGFR1	http://amigo.geneontology.org/amigo/term/GO:0001501
regulation of cell shape	Gene Ontology	GO:0008360	7	108	0.0659512	0.115616	ARAP3|PALMD|FMNL3|RHOJ|GAS7|ICAM1|TAOK2	http://amigo.geneontology.org/amigo/term/GO:0008360
cellular response to mechanical stimulus	Gene Ontology	GO:0071260	5	66	0.0661454	0.115616	IRF1|TNFSF14|MAP3K14|EGR1|CASP1	http://amigo.geneontology.org/amigo/term/GO:0071260
muscle organ development	Gene Ontology	GO:0007517	6	87	0.0672593	0.115934	CACNA1H|MYH3|EGR3|USP2|SMTN|SOX6	http://amigo.geneontology.org/amigo/term/GO:0007517
multicellular organismal development	Gene Ontology	GO:0007275	22	474	0.0674425	0.115934	TMEM88|LIF|FAM3C|VCAN|SPRED3|SPRY4|CACTIN|ELF3|SEMA6A|PLXNB3|TULP3|NFE2|TPGS1|GPR161|PDLIM7|PDGFD|PLXNC1|ADRA1D|DKK4|TBC1D32|EMP1|SPATA2	http://amigo.geneontology.org/amigo/term/GO:0007275
central nervous system development	Gene Ontology	GO:0007417	7	109	0.0685847	0.116931	SZT2|TIMP2|SHC3|NRCAM|NPAS1|NHLH1|NES	http://amigo.geneontology.org/amigo/term/GO:0007417
positive regulation of transcription, DNA-dependent	Gene Ontology	GO:0045893	23	503	0.0711858	0.119567	TAF15|DAB2|ELF3|ETS1|SOX4|NKX2-5|ARNTL|SERTAD1|EGR1|JUN|EOMES|KLF5|KLF4|NR5A2|TGFB1I1|CREB5|MAPRE3|NFE2|CDKN2A|TAL1|MDFIC|IRF1|E2F3	http://amigo.geneontology.org/amigo/term/GO:0045893
elevation of cytosolic calcium ion concentration	Gene Ontology	GO:0007204	7	110	0.0712805	0.119567	PKD1|C1QTNF1|CHRNA10|OXTR|EDN1|F2RL1|NPFF	http://amigo.geneontology.org/amigo/term/GO:0007204
palate development	Gene Ontology	GO:0060021	5	68	0.0732388	0.120174	TBX2|TGFBR2|OSR1|COL11A2|INSIG1	http://amigo.geneontology.org/amigo/term/GO:0060021
glycerophospholipid biosynthetic process	Gene Ontology	GO:0046474	6	89	0.0733756	0.120174	PCYT1B|PLA2G2A|FAR1|PLA2G3|PLA2G4C|AGPAT9	http://amigo.geneontology.org/amigo/term/GO:0046474
cellular response to hypoxia	Gene Ontology	GO:0071456	6	89	0.0733756	0.120174	VASN|EGR1|ICAM1|RGCC|GATA6|BBC3	http://amigo.geneontology.org/amigo/term/GO:0071456
platelet activation	Gene Ontology	GO:0030168	11	204	0.0751899	0.122184	DAGLA|PRKCH|ITGB3|ENTPD1|TIMP1|TGFB2|THBS1|DGKH|ABCC4|COL3A1|BCAR1	http://amigo.geneontology.org/amigo/term/GO:0030168
positive regulation of angiogenesis	Gene Ontology	GO:0045766	6	92	0.0831258	0.134032	ANXA3|PRKD1|ETS1|GATA6|THBS1|C6	http://amigo.geneontology.org/amigo/term/GO:0045766
toll-like receptor TLR6:TLR2 signaling pathway	Gene Ontology	GO:0038124	5	71	0.0846237	0.134364	NFKBIB|TLR2|NFKB2|JUN|DUSP4	http://amigo.geneontology.org/amigo/term/GO:0038124
toll-like receptor TLR1:TLR2 signaling pathway	Gene Ontology	GO:0038123	5	71	0.0846237	0.134364	TLR2|NFKBIB|NFKB2|JUN|DUSP4	http://amigo.geneontology.org/amigo/term/GO:0038123
proteolysis	Gene Ontology	GO:0006508	11	211	0.0901916	0.14212	ADAMTS4|PGC|CASP1|LRP8|TMPRSS4|TMPRSS5|PLAT|UBD|CTSS|MMP2|CAPN15	http://amigo.geneontology.org/amigo/term/GO:0006508
actin cytoskeleton organization	Gene Ontology	GO:0030036	8	140	0.0917474	0.142632	PDLIM7|FMNL3|NUAK2|RHOJ|ARHGAP26|SHROOM4|ELMO1|TAOK2	http://amigo.geneontology.org/amigo/term/GO:0030036
glycosaminoglycan metabolic process	Gene Ontology	GO:0030203	7	117	0.091888	0.142632	LYVE1|SDC3|VCAN|CHSY3|FMOD|CHST6|CSGALNACT1	http://amigo.geneontology.org/amigo/term/GO:0030203
toll-like receptor 2 signaling pathway	Gene Ontology	GO:0034134	5	73	0.092701	0.142828	TLR2|DUSP4|NFKB2|JUN|NFKBIB	http://amigo.geneontology.org/amigo/term/GO:0034134
synaptic transmission	Gene Ontology	GO:0007268	18	389	0.0934005	0.142848	KCNJ10|CNP|KCNC3|PCDHB3|CAMK2A|GNB3|CACNB4|STXBP1|PCDHB6|KCNK13|SCN1B|KCNF1|ABAT|UNC13A|GIPC1|NPFF|CACNG4|TPGS1	http://amigo.geneontology.org/amigo/term/GO:0007268
ossification	Gene Ontology	GO:0001503	5	74	0.0968829	0.147092	PDLIM7|SPP1|CSF1|COL11A2|PPARGC1B	http://amigo.geneontology.org/amigo/term/GO:0001503
response to nutrient	Gene Ontology	GO:0007584	5	75	0.101159	0.152471	IGFBP2|TGFBR2|ACSL1|TTPA|UGT1A1	http://amigo.geneontology.org/amigo/term/GO:0007584
response to estradiol stimulus	Gene Ontology	GO:0032355	5	78	0.114538	0.171396	IGFBP2|UCN|ETS1|TFF1|OXTR	http://amigo.geneontology.org/amigo/term/GO:0032355
cytoskeleton organization	Gene Ontology	GO:0007010	6	101	0.11642	0.172145	ARAP3|FMNL3|MICAL2|PALLD|ARHGAP4|SEMA6A	http://amigo.geneontology.org/amigo/term/GO:0007010
nerve growth factor receptor signaling pathway	Gene Ontology	GO:0048011	13	273	0.118286	0.172145	SQSTM1|SHC3|PSEN2|CDKN1A|ARHGEF3|ARHGEF1|TIAM2|ARHGAP4|DUSP4|KITLG|PCSK5|BCAR1|FGFR1	http://amigo.geneontology.org/amigo/term/GO:0048011
MyD88-dependent toll-like receptor signaling pathway	Gene Ontology	GO:0002755	5	79	0.119178	0.172145	TLR2|DUSP4|NFKB2|JUN|NFKBIB	http://amigo.geneontology.org/amigo/term/GO:0002755
negative regulation of gene expression	Gene Ontology	GO:0010629	5	79	0.119178	0.172145	CCRN4L|ZC3H12A|CDKN1A|GAS2L1|UCN	http://amigo.geneontology.org/amigo/term/GO:0010629
sphingolipid metabolic process	Gene Ontology	GO:0006665	5	79	0.119178	0.172145	ACER2|SPHK2|PPM1L|ARSI|PRKD1	http://amigo.geneontology.org/amigo/term/GO:0006665
positive regulation of protein phosphorylation	Gene Ontology	GO:0001934	6	103	0.124611	0.177527	SQSTM1|ITGB3|CYR61|LRRK2|CCND3|DAB2	http://amigo.geneontology.org/amigo/term/GO:0001934
response to oxidative stress	Gene Ontology	GO:0006979	6	103	0.124611	0.177527	LRRK2|VNN1|MSRB3|GPX2|UCN|MBL2	http://amigo.geneontology.org/amigo/term/GO:0006979
post-translational protein modification	Gene Ontology	GO:0043687	10	201	0.128439	0.181029	DOLK|MUC3A|GCNT3|GALNT10|ARSI|MGAT5|MGAT4B|GALNT6|MUC13|FUT8	http://amigo.geneontology.org/amigo/term/GO:0043687
neuron migration	Gene Ontology	GO:0001764	6	104	0.128809	0.181029	SEMA3A|NRCAM|DISC1|SEMA6A|NRP1|FGFR1	http://amigo.geneontology.org/amigo/term/GO:0001764
nervous system development	Gene Ontology	GO:0007399	13	278	0.13056	0.182258	SMN1|PCDHA7|GDA|PCDHB3|FZD9|PCDHB6|PCDHB12|NUMBL|L1CAM|GDNF|CSGALNACT1|ARHGAP26|SEMA6A	http://amigo.geneontology.org/amigo/term/GO:0007399
cytokine-mediated signaling pathway	Gene Ontology	GO:0019221	11	229	0.136518	0.189305	IRF1|SOCS3|LRP8|EGR1|HLA-F|CAMK2A|MX1|CLCF1|ICAM1|OASL|NUMBL	http://amigo.geneontology.org/amigo/term/GO:0019221
negative regulation of canonical Wnt receptor signaling pathway	Gene Ontology	GO:0090090	5	83	0.13859	0.190905	NKX2-5|DAB2|EGR1|CTHRC1|DKK1	http://amigo.geneontology.org/amigo/term/GO:0090090
apoptotic process	Gene Ontology	GO:0006915	25	605	0.144886	0.198265	TNFSF14|PLK3|BIRC3|MX1|ZC3H12A|DAB2|BBC3|SEMA6A|BCL2L14|NUAK2|TNS4|TGFBR2|TRAF5|SH3RF1|RASSF6|TAOK2|SEMA3A|IRF1|CASP1|TNFAIP3|CARD6|TLR2|STEAP3|PRKD1|ELMO1	http://amigo.geneontology.org/amigo/term/GO:0006915
phospholipid metabolic process	Gene Ontology	GO:0006644	8	157	0.147616	0.20068	PCYT1B|INPP5J|PLA2G2A|PLA2G4C|PIK3R3|PLA2G3|GATA6|AGPAT9	http://amigo.geneontology.org/amigo/term/GO:0006644
cell-cell signaling	Gene Ontology	GO:0007267	11	237	0.160563	0.216864	AREG|TGFB2|ADRA1D|GJB2|INSL3|PCSK5|SSTR3|GRAP2|NFE2|EDN1|NRP1	http://amigo.geneontology.org/amigo/term/GO:0007267
negative regulation of transcription from RNA polymerase II promoter	Gene Ontology	GO:0000122	23	565	0.174089	0.232432	PLK3|TBX2|CBX6|MXD4|SOX6|NKX2-5|EGR1|NPAS1|EOMES|KLF4|EDN1|USP2|TAL1|OSR1|POU4F1|DKK1|GATA6|UHRF1|FGFR1|RFX5|LRP8|DLX1|EID1	http://amigo.geneontology.org/amigo/term/GO:0000122
response to virus	Gene Ontology	GO:0009615	6	114	0.174324	0.232432	LCN2|OASL|TRIM22|MX1|FOSL1|DDX60	http://amigo.geneontology.org/amigo/term/GO:0009615
kidney development	Gene Ontology	GO:0001822	5	90	0.175586	0.232624	PKD2|PKD1|FBN1|PKHD1|PCSK5	http://amigo.geneontology.org/amigo/term/GO:0001822
transport	Gene Ontology	GO:0006810	15	349	0.178888	0.235498	CACNA1H|LYVE1|TTR|CACNB1|GJB2|CACNB4|FYCO1|BICD1|SLC7A7|GABRE|SLC6A14|CACNG4|TTPA|ABCA8|SLC25A27	http://amigo.geneontology.org/amigo/term/GO:0006810
regulation of cell proliferation	Gene Ontology	GO:0042127	6	116	0.184136	0.240882	TGFBR2|GUCY2C|TAL1|PKD2|CHRNA10|NR5A2	http://amigo.geneontology.org/amigo/term/GO:0042127
anatomical structure morphogenesis	Gene Ontology	GO:0009653	5	92	0.186789	0.241317	PKD1|CYR61|BICD1|LYVE1|CSGALNACT1	http://amigo.geneontology.org/amigo/term/GO:0009653
antigen processing and presentation of exogenous peptide antigen via MHC class II	Gene Ontology	GO:0019886	5	92	0.186789	0.241317	CD74|CTSS|HLA-DMA|DYNC2H1|AP1S3	http://amigo.geneontology.org/amigo/term/GO:0019886
carbohydrate metabolic process	Gene Ontology	GO:0005975	15	354	0.19283	0.24738	B4GALNT1|LYVE1|GCNT3|YDJC|SDC3|VCAN|TFF1|CSGALNACT1|CHSY3|FUT5|CHI3L2|FMOD|MGAT4B|CHST6|FBP1	http://amigo.geneontology.org/amigo/term/GO:0005975
negative regulation of transcription, DNA-dependent	Gene Ontology	GO:0045892	19	464	0.194985	0.24738	ARNTL|IRF1|CDKN2A|ZNF703|MDFIC|MYBBP1A|JUN|PPARGC1B|CCDC85B|TBX2|KLF4|TRIM66|EID1|GATA6|DAB2|ELF3|ERN2|BCL7A|NKX2-5	http://amigo.geneontology.org/amigo/term/GO:0045892
response to DNA damage stimulus	Gene Ontology	GO:0006974	8	169	0.19505	0.24738	BATF|BTG2|CDKN1A|ZBTB40|BBC3|PLK3|TAOK2|NABP1	http://amigo.geneontology.org/amigo/term/GO:0006974
positive regulation of sequence-specific DNA binding transcription factor activity	Gene Ontology	GO:0051091	5	94	0.198243	0.249906	ANXA3|FOSL1|TRAF5|TRIM22|RGCC	http://amigo.geneontology.org/amigo/term/GO:0051091
T cell receptor signaling pathway	Gene Ontology	GO:0050852	5	96	0.209931	0.259914	FYB|PSEN2|GRAP2|BCAR1|CACNB4	http://amigo.geneontology.org/amigo/term/GO:0050852
osteoblast differentiation	Gene Ontology	GO:0001649	5	96	0.209931	0.259914	CYR61|VCAN|JUNB|SPP1|MYBBP1A	http://amigo.geneontology.org/amigo/term/GO:0001649
protein glycosylation	Gene Ontology	GO:0006486	5	96	0.209931	0.259914	GALNT16|FUT5|B3GNT9|B3GALT1|B4GALNT1	http://amigo.geneontology.org/amigo/term/GO:0006486
cellular component movement	Gene Ontology	GO:0006928	5	98	0.221835	0.273028	VNN2|ARPC3|VNN1|ELMO1|LYVE1	http://amigo.geneontology.org/amigo/term/GO:0006928
signal transduction	Gene Ontology	GO:0007165	39	1045	0.229256	0.280502	CCND3|CD74|TNFSF14|NFKBIB|SRGAP1|RASSF6|S100A11|ARHGAP4|PDE11A|GPRC5A|GAST|FYB|PLXNB3|ARAP3|ARHGAP40|MPP3|CD83|RRAD|MAP3K6|SARM1|ARHGAP26|CLDN4|PDE5A|PRKCH|LRP12|TRAF5|IGFBP2|KITLG|MX1|NRP1|PLXNC1|LRP8|CASP1|TAS2R4|TLR2|GDNF|SIRPB1|PPIC|PRKD1	http://amigo.geneontology.org/amigo/term/GO:0007165
cell death	Gene Ontology	GO:0008219	9	207	0.244341	0.29721	DAGLA|TGFB2|SMN1|B4GALNT1|KCNC3|SH3TC2|TECPR2|BEAN1|L1CAM	http://amigo.geneontology.org/amigo/term/GO:0008219
neuropeptide signaling pathway	Gene Ontology	GO:0007218	5	102	0.246223	0.297758	NPFF|UCN|PKD1|PCSK1N|NPW	http://amigo.geneontology.org/amigo/term/GO:0007218
brain development	Gene Ontology	GO:0007420	8	181	0.247875	0.298023	TGFBR2|UTP3|SPHK2|FZD9|EOMES|SHROOM4|TULP3|NES	http://amigo.geneontology.org/amigo/term/GO:0007420
positive regulation of apoptotic process	Gene Ontology	GO:0043065	12	294	0.26449	0.316172	SQSTM1|CYR61|PSEN2|ARHGEF3|RASSF6|UBD|POU4F1|TIAM2|FOSL1|ARHGAP4|STEAP3|SOX4	http://amigo.geneontology.org/amigo/term/GO:0043065
intracellular signal transduction	Gene Ontology	GO:0035556	15	379	0.26953	0.320355	FYB|SQSTM1|PRKCH|GUCY2C|FLRT3|SOCS4|PSEN2|PRKAG2|ARHGEF3|RAB40B|GNB1L|DGKH|UNC13A|PLA2G4C|PRKD1	http://amigo.geneontology.org/amigo/term/GO:0035556
transcription initiation from RNA polymerase II promoter	Gene Ontology	GO:0006367	8	186	0.271153	0.320453	CDKN2B|E2F3|MAML3|ESRRB|JUNB|NOTCH3|NR5A2|E2F2	http://amigo.geneontology.org/amigo/term/GO:0006367
protein autophosphorylation	Gene Ontology	GO:0046777	7	161	0.281304	0.330572	ULK1|LRRK2|CAMK2A|AAK1|STK33|PRKD1|FGFR1	http://amigo.geneontology.org/amigo/term/GO:0046777
protein dephosphorylation	Gene Ontology	GO:0006470	5	108	0.283987	0.33185	DUSP5|DUSP4|PTPN21|PPM1L|DUSP13	http://amigo.geneontology.org/amigo/term/GO:0006470
cell differentiation	Gene Ontology	GO:0030154	15	395	0.323478	0.375885	SQSTM1|PDLIM7|ETV6|FRK|CSF1|TFF1|SPATA2|NHLH1|EID1|ZC3H12A|OSR1|TNFAIP2|NDRG4|CCDC85B|NKX2-5	http://amigo.geneontology.org/amigo/term/GO:0030154
GTP catabolic process	Gene Ontology	GO:0006184	6	142	0.326752	0.37758	LRRK2|RRAD|MTG2|GNB3|RHOJ|RND1	http://amigo.geneontology.org/amigo/term/GO:0006184
chemotaxis	Gene Ontology	GO:0006935	5	118	0.348917	0.400966	FOSL1|RGR|CXCL2|CYR61|L1CAM	http://amigo.geneontology.org/amigo/term/GO:0006935
sensory perception of sound	Gene Ontology	GO:0007605	5	121	0.368624	0.421284	GJB2|SOBP|COL11A2|CDKN2D|FGFR1	http://amigo.geneontology.org/amigo/term/GO:0007605
protein folding	Gene Ontology	GO:0006457	7	179	0.377034	0.426919	ITGB3|FKBP11|TUBB6|TUBA1A|ERP27|TUBB3|PPIC	http://amigo.geneontology.org/amigo/term/GO:0006457
G1/S transition of mitotic cell cycle	Gene Ontology	GO:0000082	6	151	0.379712	0.426919	CDKN2A|CDKN2D|CCNE2|CDKN1A|CAMK2A|PLK3	http://amigo.geneontology.org/amigo/term/GO:0000082
cellular lipid metabolic process	Gene Ontology	GO:0044255	6	151	0.379712	0.426919	ACSL1|PRKAG2|PPARGC1B|TIAM2|FAR1|AGPAT9	http://amigo.geneontology.org/amigo/term/GO:0044255
immune response	Gene Ontology	GO:0006955	17	476	0.401842	0.449371	FYB|CD74|LIF|CXCL2|TNFSF14|IL27RA|HLA-F|TRIM22|THBS1|TLR2|ETS1|MAP3K14|IKBKE|TINAG|CTSS|IL1R1|HLA-DMA	http://amigo.geneontology.org/amigo/term/GO:0006955
epidermal growth factor receptor signaling pathway	Gene Ontology	GO:0007173	7	191	0.441911	0.491537	AREG|SHC3|CDKN1A|REPS2|KITLG|BCAR1|FGFR1	http://amigo.geneontology.org/amigo/term/GO:0007173
ion transport	Gene Ontology	GO:0006811	6	163	0.450351	0.498261	LCN2|SLC7A7|SLC24A3|GABRE|SLC26A9|SLC6A14	http://amigo.geneontology.org/amigo/term/GO:0006811
G2/M transition of mitotic cell cycle	Gene Ontology	GO:0000086	5	143	0.510518	0.56184	CDKN2B|PLK3|TUBA1A|CDKN1A|NES	http://amigo.geneontology.org/amigo/term/GO:0000086
protein ubiquitination	Gene Ontology	GO:0016567	9	269	0.529367	0.579518	SOCS4|KLHL21|SOCS3|SH3RF1|BIRC3|TRIM22|UBD|FBXO32|RAB40B	http://amigo.geneontology.org/amigo/term/GO:0016567
insulin receptor signaling pathway	Gene Ontology	GO:0008286	5	149	0.54714	0.595839	BCAR1|FGFR1|PRKAG2|PIK3R3|SHC3	http://amigo.geneontology.org/amigo/term/GO:0008286
cell cycle	Gene Ontology	GO:0007049	7	214	0.561766	0.60858	TSPYL2|USP2|CCND3|EID1|STEAP3|UHRF1|MAPRE3	http://amigo.geneontology.org/amigo/term/GO:0007049
cellular protein metabolic process	Gene Ontology	GO:0044267	17	530	0.581177	0.626347	DOLK|MUC3A|TSPYL2|GALNT10|GCNT3|TUBB6|PSEN2|TUBA1A|ARSI|MMP2|TUBB3|IGFBP2|MGAT5|MGAT4B|GALNT6|MUC13|FUT8	http://amigo.geneontology.org/amigo/term/GO:0044267
Wnt receptor signaling pathway	Gene Ontology	GO:0016055	5	157	0.593832	0.636686	TGFB1I1|TMEM88|DKK4|APCDD1|DAB2	http://amigo.geneontology.org/amigo/term/GO:0016055
protein homooligomerization	Gene Ontology	GO:0051260	5	166	0.643014	0.685882	EHD4|C1QTNF1|EHD3|KCNF1|KCNC3	http://amigo.geneontology.org/amigo/term/GO:0051260
protein transport	Gene Ontology	GO:0015031	12	402	0.678154	0.716763	AP5B1|PSEN2|RAMP1|PRAF2|TRAM1L1|STXBP1|AGAP2|RAB3B|DAB2|RAB15|RAB40B|HLA-DMA	http://amigo.geneontology.org/amigo/term/GO:0015031
small molecule metabolic process	Gene Ontology	GO:0044281	44	1413	0.678857	0.716763	SPHK2|ACSL1|LYVE1|IYD|PRKAG2|VCAN|CHSY3|STXBP1|CYP2W1|FBP1|AKR1C4|UGT1A1|ACER2|PNLIPRP2|SMOX|CTPS1|PPM1L|NT5E|PPARGC1B|TIAM2|PIK3R3|PLA2G3|FMOD|CHST6|TBXAS1|GNB3|PLA2G2A|TPH1|INSIG1|PLA2G4C|CYP3A7|CYP3A5|CSGALNACT1|UPP2|PCYT1B|GSTT2B|INPP5J|SDC3|ARSI|CYP2E1|GDA|FAR1|PRKD1|AGPAT9	http://amigo.geneontology.org/amigo/term/GO:0044281
spermatogenesis	Gene Ontology	GO:0007283	10	346	0.708366	0.744142	ARNTL|PCYT1B|B4GALNT1|TEX15|BIRC3|REC8|INSL3|SSTR3|SPATA2|DUSP13	http://amigo.geneontology.org/amigo/term/GO:0007283
regulation of transcription from RNA polymerase II promoter	Gene Ontology	GO:0006357	8	283	0.719526	0.752068	TAL1|ETV6|TRAK2|JUNB|FOSL1|NFE2|ATF5|ELF3	http://amigo.geneontology.org/amigo/term/GO:0006357
intracellular protein transport	Gene Ontology	GO:0006886	5	200	0.792858	0.824572	CD74|SYTL4|STX16-NPEPL1|RAMP1|AP1S3	http://amigo.geneontology.org/amigo/term/GO:0006886
transmembrane transport	Gene Ontology	GO:0055085	14	578	0.911456	0.943198	SLC41A2|SLC22A18|SLC7A7|ATP10D|SLC24A3|MFSD6|SLC37A1|SLC2A6|ABCC4|SLC26A9|STEAP3|CYBRD1|ABCA8|SLC6A14	http://amigo.geneontology.org/amigo/term/GO:0055085
DNA repair	Gene Ontology	GO:0006281	5	280	0.956198	0.981542	SLX1A|NABP1|BTG2|UHRF1|EME2	http://amigo.geneontology.org/amigo/term/GO:0006281
mitotic cell cycle	Gene Ontology	GO:0000278	8	403	0.957947	0.981542	CDKN2B|CDKN2A|E2F3|E2F2|CDKN2D|CCNE2|CDKN1A|TUBA1A	http://amigo.geneontology.org/amigo/term/GO:0000278
Fc-epsilon receptor signaling pathway	Gene Ontology	GO:0038095	5	294	0.967621	0.986594	KITLG|GRAP2|JUN|CDKN1A|FGFR1	http://amigo.geneontology.org/amigo/term/GO:0038095
transcription, DNA-dependent	Gene Ontology	GO:0006351	47	1857	0.982138	0.995251	BATF|NFKBIB|JUNB|NFKBIZ|NPAS1|NHLH1|CBX6|MXD4|SOX6|POLR3H|IKZF2|ARNTL|SERTAD1|ZNF169|ZNF703|EGR3|WWC1|EGR4|VSX1|NR5A2|VGLL3|ZNF107|ZNF414|ERN2|NFE2|CDKN2B|CDKN2A|RELB|TSPYL2|ESRRB|NFKB2|MDFIC|EID1|HOXD1|TRIM22|OSR1|ZNF117|UHRF1|FGFR1|TBX2|RFX5|ZBTB40|PIAS3|MYBBP1A|ATF5|ZMIZ2|CCDC85B	http://amigo.geneontology.org/amigo/term/GO:0006351
regulation of transcription, DNA-dependent	Gene Ontology	GO:0006355	30	1305	0.988882	0.995251	NFKBIZ|NHLH1|SOX6|SOX4|ZNF814|ARNTL|ZNF169|ZNF703|TULP3|WWC1|MLLT1|PPARGC1B|NR5A2|VGLL3|ZNF107|ZNF414|TSPYL2|ESRRB|TRIM22|CCRN4L|NFKB2|BICD1|C2orf81|RFX5|CAPN15|NOTCH3|ZBTB40|PIAS3|MYBBP1A|GAS7	http://amigo.geneontology.org/amigo/term/GO:0006355
gene expression	Gene Ontology	GO:0010467	12	672	0.994478	0.995251	CDKN2B|SMN1|MAML3|ESRRB|JUNB|FMN1|MARS2|NOTCH3|POLR3G|NR5A2|SNAPC4|POLR3H	http://amigo.geneontology.org/amigo/term/GO:0010467
viral reproduction	Gene Ontology	GO:0016032	9	555	0.995251	0.995251	ITGB3|MDFIC|TRIM22|KRT19|AP1S3|CLDN1|ELMO1|BICD1|FAM111A	http://amigo.geneontology.org/amigo/term/GO:0016032
--------------------
