# Supplementary material for: PCBP1 regulates the transcription and alternative splicing of metastasis‑related genes and pathways in hepatocellular carcinoma
Source: Sci Rep. 2021 Dec 2;11:23356. doi: 10.1038/s41598-021-02642-z (PMC8640068; doi:10.1038/s41598-021-02642-z)
Supplement: Supplementary file 3 — Supplementary Information 3. [file 41598_2021_2642_MOESM3_ESM.xlsx]

## Sheet: Sheet1
The KEGG enrichment analyses description of genes affected by the PCBP1 overexpression
Term	Database	ID	Input number	Background number	P-Value	Corrected P-Value	Input	Hyperlink	img
Osteoclast differentiation	KEGG PATHWAY	hsa04380	17	132	1.04e-05	0.00252773	TGFBR2|ITGB3|SIRPA|SOCS3|SQSTM1|JUNB|JUN|CSF1|MAP3K14|PIK3R3|FOSL1|IL1R1|SIRPB1|RELB|NFKB2|NCF2|TGFB2	http://www.genome.jp/kegg-bin/show_pathway?hsa04380/hsa:4688%09red/hsa:8503%09red/hsa:1435%09red/hsa:140885%09red/hsa:3726%09red/hsa:3725%09red/hsa:9020%09red/hsa:10326%09red/hsa:4791%09red/hsa:5971%09red/hsa:7042%09red/hsa:3690%09red/hsa:8061%09red/hsa:3554%09red/hsa:8878%09red/hsa:9021%09red/hsa:7048%09red	img/hsa04380.html
TNF signaling pathway	KEGG PATHWAY	hsa04668	14	110	7.26e-05	0.00878773	LIF|CXCL2|TRAF5|SOCS3|BIRC3|CREB5|JUNB|JUN|CSF1|TNFAIP3|PIK3R3|ICAM1|EDN1|MAP3K14	http://www.genome.jp/kegg-bin/show_pathway?hsa04668/hsa:8503%09red/hsa:1435%09red/hsa:9586%09red/hsa:3383%09red/hsa:3726%09red/hsa:3976%09red/hsa:1906%09red/hsa:3725%09red/hsa:7188%09red/hsa:2920%09red/hsa:7128%09red/hsa:330%09red/hsa:9021%09red/hsa:9020%09red	img/hsa04668.html
NF-kappa B signaling pathway	KEGG PATHWAY	hsa04064	12	93	0.000208679	0.0127557	TICAM1|CXCL2|TRAF5|TNFSF14|CXCL8|BIRC3|TNFAIP3|MAP3K14|ICAM1|RELB|NFKB2|IL1R1	http://www.genome.jp/kegg-bin/show_pathway?hsa04064/hsa:7128%09red/hsa:3554%09red/hsa:3383%09red/hsa:2920%09red/hsa:3576%09red/hsa:4791%09red/hsa:7188%09red/hsa:148022%09red/hsa:5971%09red/hsa:8740%09red/hsa:330%09red/hsa:9020%09red	img/hsa04064.html
ECM-receptor interaction	KEGG PATHWAY	hsa04512	11	82	0.00027078	0.0127557	ITGB3|LAMA3|ITGB8|COL9A3|ITGAV|THBS1|ITGA10|SPP1|ITGA1|SV2A|LAMB3	http://www.genome.jp/kegg-bin/show_pathway?hsa04512/hsa:8515%09red/hsa:3672%09red/hsa:3685%09red/hsa:1299%09red/hsa:3914%09red/hsa:3696%09red/hsa:7057%09red/hsa:9900%09red/hsa:3690%09red/hsa:6696%09red/hsa:3909%09red	img/hsa04512.html
Hypertrophic cardiomyopathy (HCM)	KEGG PATHWAY	hsa05410	11	83	0.000301714	0.0127557	ITGB3|ITGB8|CACNB1|PRKAG2|TGFB2|ITGAV|TPM2|ITGA10|ITGA1|CACNB4|CACNG4	http://www.genome.jp/kegg-bin/show_pathway?hsa05410/hsa:8515%09red/hsa:3672%09red/hsa:3685%09red/hsa:785%09red/hsa:782%09red/hsa:27092%09red/hsa:3696%09red/hsa:51422%09red/hsa:7042%09red/hsa:3690%09red/hsa:7169%09red	img/hsa05410.html
Steroid hormone biosynthesis	KEGG PATHWAY	hsa00140	9	58	0.00032413	0.0127557	UGT1A10|CYP2E1|CYP3A7-CYP3A51P|UGT1A8|UGT2B11|AKR1C4|CYP3A7|CYP3A5|UGT1A1	http://www.genome.jp/kegg-bin/show_pathway?hsa00140/hsa:100861540%09red/hsa:54658%09red/hsa:1109%09red/hsa:1577%09red/hsa:1571%09red/hsa:54575%09red/hsa:54576%09red/hsa:1551%09red/hsa:10720%09red	img/hsa00140.html
HTLV-I infection	KEGG PATHWAY	hsa05166	22	259	0.000368967	0.0127557	TGFB2|CDKN1A|HLA-F|IL1R1|FZD9|EGR1|JUN|ETS1|PIK3R3|ICAM1|FOSL1|NFKB2|CDKN2B|TGFBR2|CDKN2A|RELB|NRP1|E2F3|E2F2|CCND3|MAP3K14|HLA-DMA	http://www.genome.jp/kegg-bin/show_pathway?hsa05166/hsa:8503%09red/hsa:3383%09red/hsa:3725%09red/hsa:1030%09red/hsa:1870%09red/hsa:1871%09red/hsa:3108%09red/hsa:1958%09red/hsa:896%09red/hsa:3554%09red/hsa:2113%09red/hsa:4791%09red/hsa:5971%09red/hsa:8061%09red/hsa:8326%09red/hsa:1026%09red/hsa:8829%09red/hsa:1029%09red/hsa:7048%09red/hsa:7042%09red/hsa:9020%09red/hsa:3134%09red	img/hsa05166.html
Cell adhesion molecules (CAMs)	KEGG PATHWAY	hsa04514	15	145	0.000422258	0.0127733	CLDN16|NLGN3|NRCAM|ITGB8|CD58|SDC3|VCAN|HLA-F|ITGAV|ICAM1|L1CAM|CLDN1|CLDN2|CLDN4|HLA-DMA	http://www.genome.jp/kegg-bin/show_pathway?hsa04514/hsa:9672%09red/hsa:3897%09red/hsa:9075%09red/hsa:9076%09red/hsa:3383%09red/hsa:1364%09red/hsa:965%09red/hsa:3685%09red/hsa:4897%09red/hsa:3696%09red/hsa:3108%09red/hsa:54413%09red/hsa:1462%09red/hsa:10686%09red/hsa:3134%09red	img/hsa04514.html
Focal adhesion	KEGG PATHWAY	hsa04510	18	203	0.000763216	0.0201955	ITGB3|LAMA3|PDGFD|LAMB3|SHC3|ITGB8|CCND3|JUN|COL9A3|ITGAV|THBS1|ITGA10|SPP1|ITGA1|PIK3R3|BIRC3|BCAR1|MYLK4	http://www.genome.jp/kegg-bin/show_pathway?hsa04510/hsa:896%09red/hsa:8515%09red/hsa:80310%09red/hsa:8503%09red/hsa:3672%09red/hsa:3685%09red/hsa:3725%09red/hsa:3914%09red/hsa:1299%09red/hsa:9564%09red/hsa:53358%09red/hsa:3696%09red/hsa:7057%09red/hsa:3690%09red/hsa:6696%09red/hsa:330%09red/hsa:340156%09red/hsa:3909%09red	img/hsa04510.html
Bladder cancer	KEGG PATHWAY	hsa05219	7	41	0.000834524	0.0201955	CDKN2A|E2F3|E2F2|CXCL8|CDKN1A|THBS1|MMP2	http://www.genome.jp/kegg-bin/show_pathway?hsa05219/hsa:1026%09red/hsa:4313%09red/hsa:3576%09red/hsa:1029%09red/hsa:1870%09red/hsa:1871%09red/hsa:7057%09red	img/hsa05219.html
NOD-like receptor signaling pathway	KEGG PATHWAY	hsa04621	8	57	0.001373	0.030206	CXCL2|CASP1|NFKBIB|CXCL8|BIRC3|TNFAIP3|CARD9|CARD6	http://www.genome.jp/kegg-bin/show_pathway?hsa04621/hsa:834%09red/hsa:7128%09red/hsa:2920%09red/hsa:4793%09red/hsa:3576%09red/hsa:64170%09red/hsa:330%09red/hsa:84674%09red	img/hsa04621.html
Small cell lung cancer	KEGG PATHWAY	hsa05222	10	86	0.00158765	0.0320176	CDKN2B|LAMA3|E2F3|TRAF5|CCNE2|BIRC3|ITGAV|PIK3R3|LAMB3|E2F2	http://www.genome.jp/kegg-bin/show_pathway?hsa05222/hsa:1030%09red/hsa:9134%09red/hsa:3685%09red/hsa:3914%09red/hsa:1870%09red/hsa:1871%09red/hsa:7188%09red/hsa:8503%09red/hsa:330%09red/hsa:3909%09red	img/hsa05222.html
Dilated cardiomyopathy	KEGG PATHWAY	hsa05414	10	90	0.00224221	0.0417395	ITGB3|ITGB8|CACNB1|TGFB2|ITGAV|TPM2|ITGA10|ITGA1|CACNB4|CACNG4	http://www.genome.jp/kegg-bin/show_pathway?hsa05414/hsa:8515%09red/hsa:3672%09red/hsa:3685%09red/hsa:785%09red/hsa:782%09red/hsa:27092%09red/hsa:3696%09red/hsa:7042%09red/hsa:3690%09red/hsa:7169%09red	img/hsa05414.html
Hepatitis B	KEGG PATHWAY	hsa05161	13	146	0.00390425	0.0645256	TICAM1|TGFB2|E2F3|E2F2|CCNE2|EGR3|CDKN1A|JUN|TLR2|PIK3R3|IKBKE|CREB5|CXCL8	http://www.genome.jp/kegg-bin/show_pathway?hsa05161/hsa:1026%09red/hsa:8503%09red/hsa:9134%09red/hsa:9586%09red/hsa:7097%09red/hsa:3725%09red/hsa:3576%09red/hsa:1870%09red/hsa:1871%09red/hsa:148022%09red/hsa:7042%09red/hsa:1960%09red/hsa:9641%09red	img/hsa05161.html
Chemical carcinogenesis	KEGG PATHWAY	hsa05204	9	82	0.00399952	0.0645256	GSTT2B|UGT1A10|CYP2E1|CYP3A7-CYP3A51P|UGT1A8|UGT2B11|CYP3A7|CYP3A5|UGT1A1	http://www.genome.jp/kegg-bin/show_pathway?hsa05204/hsa:100861540%09red/hsa:54658%09red/hsa:653689%09red/hsa:1577%09red/hsa:54576%09red/hsa:54575%09red/hsa:1571%09red/hsa:1551%09red/hsa:10720%09red	img/hsa05204.html
p53 signaling pathway	KEGG PATHWAY	hsa04115	8	69	0.00467485	0.070707	CDKN2A|SESN3|CCNE2|CCND3|STEAP3|THBS1|BBC3|CDKN1A	http://www.genome.jp/kegg-bin/show_pathway?hsa04115/hsa:896%09red/hsa:1026%09red/hsa:27113%09red/hsa:143686%09red/hsa:55240%09red/hsa:1029%09red/hsa:9134%09red/hsa:7057%09red	img/hsa04115.html
AGE-RAGE signaling pathway in diabetic complications	KEGG PATHWAY	hsa04933	10	101	0.00520706	0.0741241	TGFBR2|TGFB2|CXCL8|EGR1|JUN|PIK3R3|ICAM1|EDN1|COL3A1|MMP2	http://www.genome.jp/kegg-bin/show_pathway?hsa04933/hsa:8503%09red/hsa:1281%09red/hsa:3383%09red/hsa:4313%09red/hsa:1906%09red/hsa:3725%09red/hsa:3576%09red/hsa:7042%09red/hsa:1958%09red/hsa:7048%09red	img/hsa04933.html
Phagosome	KEGG PATHWAY	hsa04145	13	155	0.00646566	0.0839245	HLA-F|NCF2|ITGB3|TUBB6|TUBA1A|TUBB3|ITGAV|THBS1|TLR2|HLA-DMA|CTSS|DYNC2H1|MBL2	http://www.genome.jp/kegg-bin/show_pathway?hsa04145/hsa:4688%09red/hsa:4153%09red/hsa:3108%09red/hsa:1520%09red/hsa:7097%09red/hsa:3685%09red/hsa:79659%09red/hsa:7057%09red/hsa:10381%09red/hsa:3690%09red/hsa:84617%09red/hsa:7846%09red/hsa:3134%09red	img/hsa04145.html
Chronic myeloid leukemia	KEGG PATHWAY	hsa05220	8	73	0.00658911	0.0839245	TGFBR2|TGFB2|CDKN2A|E2F3|E2F2|SHC3|CDKN1A|PIK3R3	http://www.genome.jp/kegg-bin/show_pathway?hsa05220/hsa:1026%09red/hsa:8503%09red/hsa:1029%09red/hsa:53358%09red/hsa:1870%09red/hsa:1871%09red/hsa:7042%09red/hsa:7048%09red	img/hsa05220.html
Arrhythmogenic right ventricular cardiomyopathy (ARVC)	KEGG PATHWAY	hsa05412	8	74	0.00714911	0.0865042	ITGB3|ITGB8|CACNB1|ITGAV|CACNB4|ITGA10|ITGA1|CACNG4	http://www.genome.jp/kegg-bin/show_pathway?hsa05412/hsa:8515%09red/hsa:3672%09red/hsa:3685%09red/hsa:785%09red/hsa:782%09red/hsa:27092%09red/hsa:3696%09red/hsa:3690%09red	img/hsa05412.html
Epstein-Barr virus infection	KEGG PATHWAY	hsa05169	15	201	0.0102763	0.114823	TRAF5|ENTPD1|NFKBIB|CDKN1A|JUN|HLA-F|TNFAIP3|POLR3G|PIK3R3|ICAM1|RELB|NFKB2|MAP3K14|CD58|POLR3H	http://www.genome.jp/kegg-bin/show_pathway?hsa05169/hsa:1026%09red/hsa:965%09red/hsa:953%09red/hsa:7128%09red/hsa:3383%09red/hsa:171568%09red/hsa:3725%09red/hsa:4793%09red/hsa:4791%09red/hsa:7188%09red/hsa:5971%09red/hsa:10622%09red/hsa:8503%09red/hsa:9020%09red/hsa:3134%09red	img/hsa05169.html
Pentose and glucuronate interconversions	KEGG PATHWAY	hsa00040	5	36	0.011437	0.114823	AKR1B10|UGT1A8|UGT1A1|UGT1A10|UGT2B11	http://www.genome.jp/kegg-bin/show_pathway?hsa00040/hsa:57016%09red/hsa:54658%09red/hsa:54576%09red/hsa:10720%09red/hsa:54575%09red	img/hsa00040.html
Glioma	KEGG PATHWAY	hsa05214	7	65	0.0118333	0.114823	CDKN2A|E2F3|E2F2|SHC3|CDKN1A|CAMK2A|PIK3R3	http://www.genome.jp/kegg-bin/show_pathway?hsa05214/hsa:1026%09red/hsa:8503%09red/hsa:815%09red/hsa:1029%09red/hsa:53358%09red/hsa:1870%09red/hsa:1871%09red	img/hsa05214.html
Retinol metabolism	KEGG PATHWAY	hsa00830	7	65	0.0118333	0.114823	UGT1A10|CYP3A7-CYP3A51P|UGT1A8|UGT2B11|CYP3A7|CYP3A5|UGT1A1	http://www.genome.jp/kegg-bin/show_pathway?hsa00830/hsa:100861540%09red/hsa:54658%09red/hsa:1577%09red/hsa:54576%09red/hsa:54575%09red/hsa:1551%09red/hsa:10720%09red	img/hsa00830.html
Endocrine resistance	KEGG PATHWAY	hsa01522	9	97	0.0118619	0.114823	CDKN2A|E2F3|E2F2|SHC3|CDKN1A|JUN|NOTCH3|PIK3R3|MMP2	http://www.genome.jp/kegg-bin/show_pathway?hsa01522/hsa:1026%09red/hsa:8503%09red/hsa:4313%09red/hsa:3725%09red/hsa:1029%09red/hsa:53358%09red/hsa:1870%09red/hsa:1871%09red/hsa:4854%09red	img/hsa01522.html
Hepatitis C	KEGG PATHWAY	hsa05160	11	133	0.0130339	0.121315	TICAM1|IRF1|CLDN16|SOCS3|CXCL8|CDKN1A|PIK3R3|IKBKE|CLDN1|CLDN2|CLDN4	http://www.genome.jp/kegg-bin/show_pathway?hsa05160/hsa:148022%09red/hsa:1026%09red/hsa:10686%09red/hsa:8503%09red/hsa:9075%09red/hsa:9076%09red/hsa:1364%09red/hsa:3576%09red/hsa:3659%09red/hsa:9021%09red/hsa:9641%09red	img/hsa05160.html
Drug metabolism - cytochrome P450	KEGG PATHWAY	hsa00982	7	69	0.0161185	0.14447	GSTT2B|UGT1A10|CYP2E1|UGT1A8|UGT2B11|CYP3A5|UGT1A1	http://www.genome.jp/kegg-bin/show_pathway?hsa00982/hsa:54658%09red/hsa:653689%09red/hsa:1577%09red/hsa:54576%09red/hsa:54575%09red/hsa:1571%09red/hsa:10720%09red	img/hsa00982.html
Pathways in cancer	KEGG PATHWAY	hsa05200	24	397	0.0176698	0.145431	TGFB2|CDKN1A|BIRC3|CDKN2A|LAMB3|CCNE2|FZD9|JUN|ARHGEF1|ETS1|PIK3R3|NFKB2|CDKN2B|TGFBR2|LAMA3|TRAF5|GNB3|KITLG|FGFR1|E2F3|E2F2|CXCL8|ITGAV|MMP2	http://www.genome.jp/kegg-bin/show_pathway?hsa05200/hsa:8503%09red/hsa:3725%09red/hsa:3914%09red/hsa:330%09red/hsa:1030%09red/hsa:1871%09red/hsa:1870%09red/hsa:9134%09red/hsa:7188%09red/hsa:9138%09red/hsa:2113%09red/hsa:3576%09red/hsa:4791%09red/hsa:2784%09red/hsa:8326%09red/hsa:3909%09red/hsa:1026%09red/hsa:4313%09red/hsa:3685%09red/hsa:1029%09red/hsa:2260%09red/hsa:7042%09red/hsa:7048%09red/hsa…	img/hsa05200.html
MAPK signaling pathway	KEGG PATHWAY	hsa04010	17	255	0.0185612	0.145431	CACNA1H|TGFBR2|TGFB2|JUN|CACNB1|MAP3K6|CACNB4|PLA2G4C|MAP3K14|TAOK2|DUSP4|DUSP5|RELB|NFKB2|CACNG4|IL1R1|FGFR1	http://www.genome.jp/kegg-bin/show_pathway?hsa04010/hsa:785%09red/hsa:3554%09red/hsa:9064%09red/hsa:3725%09red/hsa:782%09red/hsa:27092%09red/hsa:1847%09red/hsa:4791%09red/hsa:9020%09red/hsa:5971%09red/hsa:7042%09red/hsa:8605%09red/hsa:2260%09red/hsa:8912%09red/hsa:1846%09red/hsa:9344%09red/hsa:7048%09red	img/hsa04010.html
Ascorbate and aldarate metabolism	KEGG PATHWAY	hsa00053	4	27	0.0185991	0.145431	UGT1A8|UGT1A1|UGT1A10|UGT2B11	http://www.genome.jp/kegg-bin/show_pathway?hsa00053/hsa:54658%09red/hsa:54576%09red/hsa:10720%09red/hsa:54575%09red	img/hsa00053.html
Melanoma	KEGG PATHWAY	hsa05218	7	71	0.0186296	0.145431	CDKN2A|E2F3|E2F2|CDKN1A|PIK3R3|PDGFD|FGFR1	http://www.genome.jp/kegg-bin/show_pathway?hsa05218/hsa:1026%09red/hsa:80310%09red/hsa:8503%09red/hsa:1029%09red/hsa:1870%09red/hsa:1871%09red/hsa:2260%09red	img/hsa05218.html
Prostate cancer	KEGG PATHWAY	hsa05215	8	89	0.0205143	0.152343	E2F3|E2F2|CCNE2|CDKN1A|PIK3R3|PDGFD|CREB5|FGFR1	http://www.genome.jp/kegg-bin/show_pathway?hsa05215/hsa:1026%09red/hsa:80310%09red/hsa:8503%09red/hsa:9586%09red/hsa:9134%09red/hsa:1870%09red/hsa:1871%09red/hsa:2260%09red	img/hsa05215.html
PI3K-Akt signaling pathway	KEGG PATHWAY	hsa04151	21	341	0.0213782	0.152343	LAMB3|ITGB3|LAMA3|PDGFD|COL9A3|CCNE2|ITGB8|CDKN1A|CSF1|GNB3|THBS1|TLR2|CREB5|ITGA10|SPP1|ITGAV|ITGA1|PIK3R3|KITLG|CCND3|FGFR1	http://www.genome.jp/kegg-bin/show_pathway?hsa04151/hsa:896%09red/hsa:1026%09red/hsa:9586%09red/hsa:80310%09red/hsa:8503%09red/hsa:1435%09red/hsa:3672%09red/hsa:7097%09red/hsa:3685%09red/hsa:3914%09red/hsa:1299%09red/hsa:2784%09red/hsa:3696%09red/hsa:9134%09red/hsa:7057%09red/hsa:2260%09red/hsa:3690%09red/hsa:6696%09red/hsa:8515%09red/hsa:4254%09red/hsa:3909%09red	img/hsa04151.html
Metabolism of xenobiotics by cytochrome P450	KEGG PATHWAY	hsa00980	7	73	0.0214035	0.152343	GSTT2B|UGT1A10|CYP2E1|UGT1A8|UGT2B11|CYP3A5|UGT1A1	http://www.genome.jp/kegg-bin/show_pathway?hsa00980/hsa:54658%09red/hsa:653689%09red/hsa:1577%09red/hsa:54576%09red/hsa:54575%09red/hsa:1571%09red/hsa:10720%09red	img/hsa00980.html
Linoleic acid metabolism	KEGG PATHWAY	hsa00591	4	29	0.0237143	0.163967	PLA2G2A|PLA2G4C|PLA2G3|CYP2E1	http://www.genome.jp/kegg-bin/show_pathway?hsa00591/hsa:50487%09red/hsa:5320%09red/hsa:8605%09red/hsa:1571%09red	img/hsa00591.html
Viral carcinogenesis	KEGG PATHWAY	hsa05203	14	205	0.0259348	0.17434	CDKN2B|CDKN2A|TRAF5|CCNE2|EGR3|CDKN1A|JUN|HLA-F|CREB5|PIK3R3|HIST1H2BB|NFKB2|CCND3|HIST1H2BK	http://www.genome.jp/kegg-bin/show_pathway?hsa05203/hsa:896%09red/hsa:1026%09red/hsa:1030%09red/hsa:9586%09red/hsa:3725%09red/hsa:1029%09red/hsa:4791%09red/hsa:9134%09red/hsa:7188%09red/hsa:1960%09red/hsa:8503%09red/hsa:3018%09red/hsa:85236%09red/hsa:3134%09red	img/hsa05203.html
Mucin type O-Glycan biosynthesis	KEGG PATHWAY	hsa00512	4	31	0.0296036	0.191699	GALNT16|GALNT6|GCNT3|GALNT10	http://www.genome.jp/kegg-bin/show_pathway?hsa00512/hsa:9245%09red/hsa:55568%09red/hsa:57452%09red/hsa:11226%09red	img/hsa00512.html
Drug metabolism - other enzymes	KEGG PATHWAY	hsa00983	5	46	0.0305402	0.191699	UPP2|UGT1A8|UGT1A1|UGT1A10|UGT2B11	http://www.genome.jp/kegg-bin/show_pathway?hsa00983/hsa:151531%09red/hsa:54658%09red/hsa:54576%09red/hsa:10720%09red/hsa:54575%09red	img/hsa00983.html
Arachidonic acid metabolism	KEGG PATHWAY	hsa00590	6	62	0.0308937	0.191699	TBXAS1|CYP2E1|PLA2G2A|GPX2|PLA2G3|PLA2G4C	http://www.genome.jp/kegg-bin/show_pathway?hsa00590/hsa:5320%09red/hsa:2877%09red/hsa:50487%09red/hsa:1571%09red/hsa:6916%09red/hsa:8605%09red	img/hsa00590.html
FoxO signaling pathway	KEGG PATHWAY	hsa04068	10	134	0.0329825	0.199544	CDKN2B|TGFBR2|TGFB2|CDKN2D|CDKN1A|PRKAG2|AGAP2|PIK3R3|FBXO32|PLK3	http://www.genome.jp/kegg-bin/show_pathway?hsa04068/hsa:1026%09red/hsa:116986%09red/hsa:1030%09red/hsa:1032%09red/hsa:1263%09red/hsa:51422%09red/hsa:7042%09red/hsa:8503%09red/hsa:114907%09red/hsa:7048%09red	img/hsa04068.html
Leukocyte transendothelial migration	KEGG PATHWAY	hsa04670	9	118	0.0372123	0.205994	NCF2|BCAR1|CLDN4|CLDN16|PIK3R3|ICAM1|CLDN1|CLDN2|MMP2	http://www.genome.jp/kegg-bin/show_pathway?hsa04670/hsa:4688%09red/hsa:8503%09red/hsa:9075%09red/hsa:9076%09red/hsa:3383%09red/hsa:1364%09red/hsa:4313%09red/hsa:9564%09red/hsa:10686%09red	img/hsa04670.html
Amoebiasis	KEGG PATHWAY	hsa05146	8	100	0.0378285	0.205994	TGFB2|LAMA3|CXCL8|TLR2|PIK3R3|COL3A1|LAMB3|IL1R1	http://www.genome.jp/kegg-bin/show_pathway?hsa05146/hsa:8503%09red/hsa:3554%09red/hsa:1281%09red/hsa:7097%09red/hsa:3914%09red/hsa:3576%09red/hsa:7042%09red/hsa:3909%09red	img/hsa05146.html
Axon guidance	KEGG PATHWAY	hsa04360	12	176	0.0379838	0.205994	SEMA3A|PLXNB3|SRGAP1|PLXNC1|CAMK2A|RND1|PIK3R3|SLIT1|L1CAM|PLXNA4|NRP1|SEMA6A	http://www.genome.jp/kegg-bin/show_pathway?hsa04360/hsa:27289%09red/hsa:3897%09red/hsa:8503%09red/hsa:8829%09red/hsa:815%09red/hsa:5365%09red/hsa:57522%09red/hsa:6585%09red/hsa:91584%09red/hsa:10154%09red/hsa:10371%09red/hsa:57556%09red	img/hsa04360.html
Influenza A	KEGG PATHWAY	hsa05164	12	176	0.0379838	0.205994	TICAM1|CXCL8|SOCS3|CASP1|NFKBIB|TMPRSS4|JUN|MX1|PIK3R3|ICAM1|IKBKE|HLA-DMA	http://www.genome.jp/kegg-bin/show_pathway?hsa05164/hsa:834%09red/hsa:8503%09red/hsa:56649%09red/hsa:4599%09red/hsa:3725%09red/hsa:4793%09red/hsa:3576%09red/hsa:148022%09red/hsa:3383%09red/hsa:9021%09red/hsa:3108%09red/hsa:9641%09red	img/hsa05164.html
Malaria	KEGG PATHWAY	hsa05144	5	49	0.0387536	0.205994	TLR2|CXCL8|TGFB2|ICAM1|THBS1	http://www.genome.jp/kegg-bin/show_pathway?hsa05144/hsa:7057%09red/hsa:3383%09red/hsa:7042%09red/hsa:3576%09red/hsa:7097%09red	img/hsa05144.html
Pancreatic cancer	KEGG PATHWAY	hsa05212	6	66	0.0402759	0.205994	TGFBR2|TGFB2|CDKN2A|E2F3|E2F2|PIK3R3	http://www.genome.jp/kegg-bin/show_pathway?hsa05212/hsa:8503%09red/hsa:1029%09red/hsa:1870%09red/hsa:1871%09red/hsa:7042%09red/hsa:7048%09red	img/hsa05212.html
Oxytocin signaling pathway	KEGG PATHWAY	hsa04921	11	158	0.0403385	0.205994	CACNG4|CDKN1A|PRKAG2|JUN|CAMK2A|CACNB4|PIK3R3|OXTR|PLA2G4C|MYLK4|CACNB1	http://www.genome.jp/kegg-bin/show_pathway?hsa04921/hsa:1026%09red/hsa:815%09red/hsa:8503%09red/hsa:785%09red/hsa:5021%09red/hsa:3725%09red/hsa:782%09red/hsa:340156%09red/hsa:27092%09red/hsa:51422%09red/hsa:8605%09red	img/hsa04921.html
Tight junction	KEGG PATHWAY	hsa04530	10	139	0.0408582	0.205994	PRKCH|MYH7B|CGN|RAB3B|CLDN16|SHROOM4|CLDN1|CLDN2|CLDN4|MYH3	http://www.genome.jp/kegg-bin/show_pathway?hsa04530/hsa:9075%09red/hsa:9076%09red/hsa:5583%09red/hsa:1364%09red/hsa:57530%09red/hsa:57477%09red/hsa:57644%09red/hsa:4621%09red/hsa:5865%09red/hsa:10686%09red	img/hsa04530.html
Mineral absorption	KEGG PATHWAY	hsa04978	5	52	0.0481954	0.230403	MT1E|SLC26A9|MT1G|MT1X|CYBRD1	http://www.genome.jp/kegg-bin/show_pathway?hsa04978/hsa:4495%09red/hsa:4501%09red/hsa:115019%09red/hsa:4493%09red/hsa:79901%09red	img/hsa04978.html
Pyrimidine metabolism	KEGG PATHWAY	hsa00240	8	105	0.0482318	0.230403	UPP2|ENTPD1|CTPS1|NME1-NME2|CMPK2|NT5E|POLR3G|POLR3H	http://www.genome.jp/kegg-bin/show_pathway?hsa00240/hsa:4907%09red/hsa:1503%09red/hsa:953%09red/hsa:171568%09red/hsa:151531%09red/hsa:654364%09red/hsa:129607%09red/hsa:10622%09red	img/hsa00240.html
Cell cycle	KEGG PATHWAY	hsa04110	9	124	0.0485561	0.230403	CDKN2B|TGFB2|CDKN2A|E2F3|E2F2|CDKN2D|CCNE2|CDKN1A|CCND3	http://www.genome.jp/kegg-bin/show_pathway?hsa04110/hsa:896%09red/hsa:1026%09red/hsa:1030%09red/hsa:1032%09red/hsa:9134%09red/hsa:1029%09red/hsa:1870%09red/hsa:1871%09red/hsa:7042%09red	img/hsa04110.html
Proteoglycans in cancer	KEGG PATHWAY	hsa05205	13	205	0.0515762	0.240028	ITGB3|FZD9|CDKN1A|TGFB2|CAMK2A|THBS1|TLR2|PIK3R3|ITGAV|MIR21|ARHGEF1|MMP2|FGFR1	http://www.genome.jp/kegg-bin/show_pathway?hsa05205/hsa:1026%09red/hsa:8503%09red/hsa:7097%09red/hsa:4313%09red/hsa:815%09red/hsa:3685%09red/hsa:9138%09red/hsa:406991%09red/hsa:7057%09red/hsa:2260%09red/hsa:7042%09red/hsa:3690%09red/hsa:8326%09red	img/hsa05205.html
Herpes simplex infection	KEGG PATHWAY	hsa05168	12	186	0.0539442	0.246311	CD74|TICAM1|TRAF5|SOCS3|TNFSF14|NFKBIB|ARNTL|JUN|HLA-F|TLR2|IKBKE|HLA-DMA	http://www.genome.jp/kegg-bin/show_pathway?hsa05168/hsa:406%09red/hsa:972%09red/hsa:7097%09red/hsa:3725%09red/hsa:4793%09red/hsa:7188%09red/hsa:148022%09red/hsa:9641%09red/hsa:3108%09red/hsa:8740%09red/hsa:9021%09red/hsa:3134%09red	img/hsa05168.html
Pathogenic Escherichia coli infection	KEGG PATHWAY	hsa05130	5	55	0.0588835	0.25876	TUBB6|ARPC3|TUBA1A|TUBB3|CLDN1	http://www.genome.jp/kegg-bin/show_pathway?hsa05130/hsa:7846%09red/hsa:10094%09red/hsa:10381%09red/hsa:9076%09red/hsa:84617%09red	img/hsa05130.html
Legionellosis	KEGG PATHWAY	hsa05134	5	55	0.0588835	0.25876	TLR2|CXCL8|NFKB2|CXCL2|CASP1	http://www.genome.jp/kegg-bin/show_pathway?hsa05134/hsa:834%09red/hsa:2920%09red/hsa:7097%09red/hsa:3576%09red/hsa:4791%09red	img/hsa05134.html
Rheumatoid arthritis	KEGG PATHWAY	hsa05323	7	91	0.0598783	0.25876	TGFB2|CXCL8|JUN|CSF1|TLR2|ICAM1|HLA-DMA	http://www.genome.jp/kegg-bin/show_pathway?hsa05323/hsa:1435%09red/hsa:3383%09red/hsa:3725%09red/hsa:3576%09red/hsa:7042%09red/hsa:3108%09red/hsa:7097%09red	img/hsa05323.html
Leishmaniasis	KEGG PATHWAY	hsa05140	6	74	0.0639845	0.271653	NCF2|TGFB2|NFKBIB|JUN|TLR2|HLA-DMA	http://www.genome.jp/kegg-bin/show_pathway?hsa05140/hsa:4688%09red/hsa:7097%09red/hsa:3725%09red/hsa:4793%09red/hsa:7042%09red/hsa:3108%09red	img/hsa05140.html
Platinum drug resistance	KEGG PATHWAY	hsa01524	6	75	0.0674221	0.281313	CDKN2A|GSTT2B|CDKN1A|BIRC3|PIK3R3|BBC3	http://www.genome.jp/kegg-bin/show_pathway?hsa01524/hsa:1026%09red/hsa:8503%09red/hsa:653689%09red/hsa:1029%09red/hsa:27113%09red/hsa:330%09red	img/hsa01524.html
alpha-Linolenic acid metabolism	KEGG PATHWAY	hsa00592	3	25	0.0691229	0.283521	PLA2G2A|PLA2G4C|PLA2G3	http://www.genome.jp/kegg-bin/show_pathway?hsa00592/hsa:50487%09red/hsa:5320%09red/hsa:8605%09red	img/hsa00592.html
Porphyrin and chlorophyll metabolism	KEGG PATHWAY	hsa00860	4	42	0.076195	0.30589	UGT1A8|UGT1A1|UGT1A10|UGT2B11	http://www.genome.jp/kegg-bin/show_pathway?hsa00860/hsa:54658%09red/hsa:54576%09red/hsa:10720%09red/hsa:54575%09red	img/hsa00860.html
Measles	KEGG PATHWAY	hsa05162	9	136	0.0775863	0.30589	NFKBIB|CCND3|TNFAIP3|MX1|TLR2|CCNE2|PIK3R3|IKBKE|BBC3	http://www.genome.jp/kegg-bin/show_pathway?hsa05162/hsa:896%09red/hsa:8503%09red/hsa:9134%09red/hsa:7097%09red/hsa:4599%09red/hsa:4793%09red/hsa:27113%09red/hsa:7128%09red/hsa:9641%09red	img/hsa05162.html
Bacterial invasion of epithelial cells	KEGG PATHWAY	hsa05100	6	78	0.0783685	0.30589	SHC3|ARPC3|PIK3R3|BCAR1|ELMO1|ARHGEF26	http://www.genome.jp/kegg-bin/show_pathway?hsa05100/hsa:8503%09red/hsa:10094%09red/hsa:9564%09red/hsa:53358%09red/hsa:26084%09red/hsa:9844%09red	img/hsa05100.html
Jak-STAT signaling pathway	KEGG PATHWAY	hsa04630	10	158	0.0822092	0.315788	SOCS4|LIF|IL20RB|SOCS3|CDKN1A|IL27RA|PIAS3|PIK3R3|IL21R|CCND3	http://www.genome.jp/kegg-bin/show_pathway?hsa04630/hsa:896%09red/hsa:1026%09red/hsa:10401%09red/hsa:8503%09red/hsa:53833%09red/hsa:3976%09red/hsa:122809%09red/hsa:9466%09red/hsa:50615%09red/hsa:9021%09red	img/hsa04630.html
Toxoplasmosis	KEGG PATHWAY	hsa05145	8	119	0.0865978	0.327448	TGFB2|LAMA3|NFKBIB|BIRC3|TLR2|PIK3R3|LAMB3|HLA-DMA	http://www.genome.jp/kegg-bin/show_pathway?hsa05145/hsa:8503%09red/hsa:7097%09red/hsa:4793%09red/hsa:3914%09red/hsa:7042%09red/hsa:3108%09red/hsa:330%09red/hsa:3909%09red	img/hsa05145.html
Vascular smooth muscle contraction	KEGG PATHWAY	hsa04270	8	120	0.0898713	0.33235	PRKCH|ADRA1D|MYLK4|RAMP1|ARHGEF1|PLA2G2A|PLA2G3|PLA2G4C	http://www.genome.jp/kegg-bin/show_pathway?hsa04270/hsa:5320%09red/hsa:10267%09red/hsa:5583%09red/hsa:50487%09red/hsa:146%09red/hsa:340156%09red/hsa:8605%09red/hsa:9138%09red	img/hsa04270.html
Dorso-ventral axis formation	KEGG PATHWAY	hsa04320	3	28	0.090641	0.33235	NOTCH3|ETS1|ETV6	http://www.genome.jp/kegg-bin/show_pathway?hsa04320/hsa:4854%09red/hsa:2113%09red/hsa:2120%09red	img/hsa04320.html
Cytosolic DNA-sensing pathway	KEGG PATHWAY	hsa04623	5	64	0.0983491	0.350058	NFKBIB|POLR3G|CASP1|POLR3H|IKBKE	http://www.genome.jp/kegg-bin/show_pathway?hsa04623/hsa:834%09red/hsa:10622%09red/hsa:171568%09red/hsa:4793%09red/hsa:9641%09red	img/hsa04623.html
Hippo signaling pathway -multiple species	KEGG PATHWAY	hsa04392	3	29	0.0983633	0.350058	FRMD6|WWC1|RASSF6	http://www.genome.jp/kegg-bin/show_pathway?hsa04392/hsa:23286%09red/hsa:166824%09red/hsa:122786%09red	img/hsa04392.html
Chagas disease (American trypanosomiasis)	KEGG PATHWAY	hsa05142	7	104	0.104357	0.366006	TGFBR2|TGFB2|TICAM1|CXCL8|JUN|TLR2|PIK3R3	http://www.genome.jp/kegg-bin/show_pathway?hsa05142/hsa:8503%09red/hsa:7097%09red/hsa:3725%09red/hsa:3576%09red/hsa:148022%09red/hsa:7042%09red/hsa:7048%09red	img/hsa05142.html
Inflammatory bowel disease (IBD)	KEGG PATHWAY	hsa05321	5	66	0.10857	0.367763	TLR2|TGFB2|IL21R|JUN|HLA-DMA	http://www.genome.jp/kegg-bin/show_pathway?hsa05321/hsa:3725%09red/hsa:50615%09red/hsa:7042%09red/hsa:3108%09red/hsa:7097%09red	img/hsa05321.html
Glycosaminoglycan biosynthesis - keratan sulfate	KEGG PATHWAY	hsa00533	2	15	0.111127	0.367763	CHST6|FUT8	http://www.genome.jp/kegg-bin/show_pathway?hsa00533/hsa:2530%09red/hsa:4166%09red	img/hsa00533.html
Notch signaling pathway	KEGG PATHWAY	hsa04330	4	48	0.111297	0.367763	PSEN2|NOTCH3|MAML3|NUMBL	http://www.genome.jp/kegg-bin/show_pathway?hsa04330/hsa:4854%09red/hsa:9253%09red/hsa:55534%09red/hsa:5664%09red	img/hsa04330.html
Salmonella infection	KEGG PATHWAY	hsa05132	6	86	0.112117	0.367763	CXCL2|CASP1|ARPC3|CXCL8|JUN|DYNC2H1	http://www.genome.jp/kegg-bin/show_pathway?hsa05132/hsa:834%09red/hsa:2920%09red/hsa:10094%09red/hsa:3725%09red/hsa:3576%09red/hsa:79659%09red	img/hsa05132.html
Toll-like receptor signaling pathway	KEGG PATHWAY	hsa04620	7	106	0.112457	0.367763	TICAM1|CXCL8|JUN|TLR2|PIK3R3|IKBKE|SPP1	http://www.genome.jp/kegg-bin/show_pathway?hsa04620/hsa:8503%09red/hsa:7097%09red/hsa:3725%09red/hsa:3576%09red/hsa:148022%09red/hsa:6696%09red/hsa:9641%09red	img/hsa04620.html
N-Glycan biosynthesis	KEGG PATHWAY	hsa00510	4	49	0.117745	0.378689	DOLK|MGAT4B|MGAT5|FUT8	http://www.genome.jp/kegg-bin/show_pathway?hsa00510/hsa:2530%09red/hsa:4249%09red/hsa:22845%09red/hsa:11282%09red	img/hsa00510.html
Adrenergic signaling in cardiomyocytes	KEGG PATHWAY	hsa04261	9	149	0.118927	0.378689	ADRA1D|CACNB1|CAMK2A|TPM2|PIK3R3|SCN1B|CACNB4|CACNG4|CREB5	http://www.genome.jp/kegg-bin/show_pathway?hsa04261/hsa:785%09red/hsa:8503%09red/hsa:9586%09red/hsa:146%09red/hsa:815%09red/hsa:782%09red/hsa:27092%09red/hsa:6324%09red/hsa:7169%09red	img/hsa04261.html
ErbB signaling pathway	KEGG PATHWAY	hsa04012	6	88	0.121553	0.382023	AREG|SHC3|CDKN1A|JUN|CAMK2A|PIK3R3	http://www.genome.jp/kegg-bin/show_pathway?hsa04012/hsa:1026%09red/hsa:815%09red/hsa:8503%09red/hsa:3725%09red/hsa:53358%09red/hsa:374%09red	img/hsa04012.html
Regulation of actin cytoskeleton	KEGG PATHWAY	hsa04810	12	215	0.12365	0.383633	ITGB3|PDGFD|ARPC3|ITGA1|MYLK4|ITGAV|ARHGEF1|ITGA10|PIK3R3|ITGB8|BCAR1|FGFR1	http://www.genome.jp/kegg-bin/show_pathway?hsa04810/hsa:8515%09red/hsa:80310%09red/hsa:8503%09red/hsa:3672%09red/hsa:10094%09red/hsa:3685%09red/hsa:340156%09red/hsa:9564%09red/hsa:3696%09red/hsa:2260%09red/hsa:3690%09red/hsa:9138%09red	img/hsa04810.html
Fructose and mannose metabolism	KEGG PATHWAY	hsa00051	3	33	0.13169	0.403406	AKR1B10|TIGAR|FBP1	http://www.genome.jp/kegg-bin/show_pathway?hsa00051/hsa:57103%09red/hsa:57016%09red/hsa:2203%09red	img/hsa00051.html
Selenocompound metabolism	KEGG PATHWAY	hsa00450	2	17	0.137026	0.410847	SCLY|MARS2	http://www.genome.jp/kegg-bin/show_pathway?hsa00450/hsa:51540%09red/hsa:92935%09red	img/hsa00450.html
Hippo signaling pathway	KEGG PATHWAY	hsa04390	9	154	0.137515	0.410847	TGFBR2|TGFB2|WWC1|AREG|FZD9|CCND3|RASSF6|FRMD6|BBC3	http://www.genome.jp/kegg-bin/show_pathway?hsa04390/hsa:896%09red/hsa:27113%09red/hsa:122786%09red/hsa:166824%09red/hsa:374%09red/hsa:7042%09red/hsa:23286%09red/hsa:8326%09red/hsa:7048%09red	img/hsa04390.html
Prolactin signaling pathway	KEGG PATHWAY	hsa04917	5	72	0.142139	0.419482	SOCS4|IRF1|PIK3R3|SOCS3|SHC3	http://www.genome.jp/kegg-bin/show_pathway?hsa04917/hsa:3659%09red/hsa:8503%09red/hsa:9021%09red/hsa:122809%09red/hsa:53358%09red	img/hsa04917.html
Tuberculosis	KEGG PATHWAY	hsa05152	10	179	0.15012	0.433376	CD74|SPHK2|TGFB2|RFX5|PLK3|CAMK2A|TLR2|CARD9|CTSS|HLA-DMA	http://www.genome.jp/kegg-bin/show_pathway?hsa05152/hsa:972%09red/hsa:1520%09red/hsa:7097%09red/hsa:56848%09red/hsa:1263%09red/hsa:815%09red/hsa:64170%09red/hsa:7042%09red/hsa:3108%09red/hsa:5993%09red	img/hsa05152.html
Pantothenate and CoA biosynthesis	KEGG PATHWAY	hsa00770	2	18	0.150428	0.433376	VNN2|VNN1	http://www.genome.jp/kegg-bin/show_pathway?hsa00770/hsa:8876%09red/hsa:8875%09red	img/hsa00770.html
Transcriptional misregulation in cancer	KEGG PATHWAY	hsa05202	10	180	0.153917	0.438212	TGFBR2|ETV6|CXCL8|CDKN1A|BIRC3|MLLT1|PLAT|NFKBIZ|TAF15|FUT8	http://www.genome.jp/kegg-bin/show_pathway?hsa05202/hsa:1026%09red/hsa:5327%09red/hsa:2530%09red/hsa:64332%09red/hsa:4298%09red/hsa:3576%09red/hsa:2120%09red/hsa:8148%09red/hsa:330%09red/hsa:7048%09red	img/hsa05202.html
Glycerophospholipid metabolism	KEGG PATHWAY	hsa00564	6	95	0.157485	0.443155	PCYT1B|ETNPPL|PLA2G2A|DGKH|PLA2G3|PLA2G4C	http://www.genome.jp/kegg-bin/show_pathway?hsa00564/hsa:5320%09red/hsa:160851%09red/hsa:50487%09red/hsa:64850%09red/hsa:8605%09red/hsa:9468%09red	img/hsa00564.html
Pertussis	KEGG PATHWAY	hsa05133	5	75	0.160428	0.446248	TICAM1|IRF1|JUN|CXCL8|CASP1	http://www.genome.jp/kegg-bin/show_pathway?hsa05133/hsa:148022%09red/hsa:834%09red/hsa:3659%09red/hsa:3725%09red/hsa:3576%09red	img/hsa05133.html
Non-small cell lung cancer	KEGG PATHWAY	hsa05223	4	56	0.167044	0.459371	PIK3R3|CDKN2A|E2F3|E2F2	http://www.genome.jp/kegg-bin/show_pathway?hsa05223/hsa:1870%09red/hsa:1871%09red/hsa:8503%09red/hsa:1029%09red	img/hsa05223.html
Inflammatory mediator regulation of TRP channels	KEGG PATHWAY	hsa04750	6	98	0.174165	0.469525	PRKCH|CAMK2A|PIK3R3|PLA2G4C|F2RL1|IL1R1	http://www.genome.jp/kegg-bin/show_pathway?hsa04750/hsa:8503%09red/hsa:3554%09red/hsa:5583%09red/hsa:815%09red/hsa:2150%09red/hsa:8605%09red	img/hsa04750.html
Starch and sucrose metabolism	KEGG PATHWAY	hsa00500	4	57	0.174617	0.469525	UGT1A8|UGT1A1|UGT1A10|UGT2B11	http://www.genome.jp/kegg-bin/show_pathway?hsa00500/hsa:54658%09red/hsa:54576%09red/hsa:10720%09red/hsa:54575%09red	img/hsa00500.html
Glycosaminoglycan biosynthesis - chondroitin sulfate / dermatan sulfate	KEGG PATHWAY	hsa00532	2	20	0.177932	0.472466	CHSY3|CSGALNACT1	http://www.genome.jp/kegg-bin/show_pathway?hsa00532/hsa:337876%09red/hsa:55790%09red	img/hsa00532.html
Antigen processing and presentation	KEGG PATHWAY	hsa04612	5	78	0.179615	0.472466	CD74|RFX5|CTSS|HLA-F|HLA-DMA	http://www.genome.jp/kegg-bin/show_pathway?hsa04612/hsa:5993%09red/hsa:972%09red/hsa:3108%09red/hsa:1520%09red/hsa:3134%09red	img/hsa04612.html
Wnt signaling pathway	KEGG PATHWAY	hsa04310	8	143	0.183803	0.478283	PRICKLE2|FZD9|CCND3|JUN|CAMK2A|DKK1|FOSL1|DKK4	http://www.genome.jp/kegg-bin/show_pathway?hsa04310/hsa:896%09red/hsa:815%09red/hsa:22943%09red/hsa:3725%09red/hsa:166336%09red/hsa:27121%09red/hsa:8061%09red/hsa:8326%09red	img/hsa04310.html
Rap1 signaling pathway	KEGG PATHWAY	hsa04015	11	211	0.187592	0.47941	FYB|ITGB3|PDGFD|CSF1|THBS1|PIK3R3|ARAP3|KITLG|BCAR1|PRKD1|FGFR1	http://www.genome.jp/kegg-bin/show_pathway?hsa04015/hsa:2533%09red/hsa:80310%09red/hsa:8503%09red/hsa:1435%09red/hsa:64411%09red/hsa:9564%09red/hsa:7057%09red/hsa:2260%09red/hsa:3690%09red/hsa:5587%09red/hsa:4254%09red	img/hsa04015.html
Platelet activation	KEGG PATHWAY	hsa04611	7	122	0.188198	0.47941	ITGB3|TBXAS1|MYLK4|ARHGEF1|PIK3R3|PLA2G4C|COL3A1	http://www.genome.jp/kegg-bin/show_pathway?hsa04611/hsa:8503%09red/hsa:1281%09red/hsa:340156%09red/hsa:3690%09red/hsa:6916%09red/hsa:8605%09red/hsa:9138%09red	img/hsa04611.html
Choline metabolism in cancer	KEGG PATHWAY	hsa05231	6	101	0.191538	0.482834	PCYT1B|PDGFD|JUN|DGKH|PIK3R3|PLA2G4C	http://www.genome.jp/kegg-bin/show_pathway?hsa05231/hsa:80310%09red/hsa:8503%09red/hsa:160851%09red/hsa:3725%09red/hsa:8605%09red/hsa:9468%09red	img/hsa05231.html
Aldosterone synthesis and secretion	KEGG PATHWAY	hsa04925	5	81	0.199613	0.498003	CACNA1H|DAGLA|CREB5|PRKD1|CAMK2A	http://www.genome.jp/kegg-bin/show_pathway?hsa04925/hsa:8912%09red/hsa:5587%09red/hsa:815%09red/hsa:9586%09red/hsa:747%09red	img/hsa04925.html
Fat digestion and absorption	KEGG PATHWAY	hsa04975	3	41	0.207511	0.512424	PLA2G2A|PNLIPRP2|PLA2G3	http://www.genome.jp/kegg-bin/show_pathway?hsa04975/hsa:50487%09red/hsa:5320%09red/hsa:5408%09red	img/hsa04975.html
Colorectal cancer	KEGG PATHWAY	hsa05210	4	62	0.214104	0.523364	TGFBR2|TGFB2|PIK3R3|JUN	http://www.genome.jp/kegg-bin/show_pathway?hsa05210/hsa:3725%09red/hsa:8503%09red/hsa:7042%09red/hsa:7048%09red	img/hsa05210.html
Purine metabolism	KEGG PATHWAY	hsa00230	9	175	0.229973	0.556535	GUCY2C|ENTPD1|POLR3G|NME1-NME2|NT5E|GDA|POLR3H|PDE11A|PDE5A	http://www.genome.jp/kegg-bin/show_pathway?hsa00230/hsa:4907%09red/hsa:2984%09red/hsa:953%09red/hsa:9615%09red/hsa:8654%09red/hsa:171568%09red/hsa:654364%09red/hsa:50940%09red/hsa:10622%09red	img/hsa00230.html
Shigellosis	KEGG PATHWAY	hsa05131	4	65	0.238885	0.572378	NFKBIB|ARPC3|ELMO1|CXCL8	http://www.genome.jp/kegg-bin/show_pathway?hsa05131/hsa:10094%09red/hsa:4793%09red/hsa:3576%09red/hsa:9844%09red	img/hsa05131.html
Ether lipid metabolism	KEGG PATHWAY	hsa00565	3	45	0.248471	0.58481	PLA2G2A|PLA2G4C|PLA2G3	http://www.genome.jp/kegg-bin/show_pathway?hsa00565/hsa:50487%09red/hsa:5320%09red/hsa:8605%09red	img/hsa00565.html
Hematopoietic cell lineage	KEGG PATHWAY	hsa04640	5	88	0.248907	0.58481	ITGA1|ITGB3|KITLG|CSF1|IL1R1	http://www.genome.jp/kegg-bin/show_pathway?hsa04640/hsa:4254%09red/hsa:3672%09red/hsa:1435%09red/hsa:3690%09red/hsa:3554%09red	img/hsa04640.html
Renal cell carcinoma	KEGG PATHWAY	hsa05211	4	67	0.255764	0.595142	PIK3R3|TGFB2|ETS1|JUN	http://www.genome.jp/kegg-bin/show_pathway?hsa05211/hsa:2113%09red/hsa:3725%09red/hsa:8503%09red/hsa:7042%09red	img/hsa05211.html
Ras signaling pathway	KEGG PATHWAY	hsa04014	11	228	0.260128	0.596137	PDGFD|SHC3|CSF1|GNB3|PLA2G2A|ETS1|PIK3R3|PLA2G3|PLA2G4C|KITLG|FGFR1	http://www.genome.jp/kegg-bin/show_pathway?hsa04014/hsa:2113%09red/hsa:80310%09red/hsa:5320%09red/hsa:1435%09red/hsa:50487%09red/hsa:53358%09red/hsa:2260%09red/hsa:8605%09red/hsa:8503%09red/hsa:2784%09red/hsa:4254%09red	img/hsa04014.html
Protein digestion and absorption	KEGG PATHWAY	hsa04974	5	90	0.263541	0.596137	COL5A2|COL3A1|COL9A3|COL11A2|SLC7A7	http://www.genome.jp/kegg-bin/show_pathway?hsa04974/hsa:9056%09red/hsa:1290%09red/hsa:1302%09red/hsa:1299%09red/hsa:1281%09red	img/hsa04974.html
Glycosphingolipid biosynthesis - lacto and neolacto series	KEGG PATHWAY	hsa00601	2	26	0.263581	0.596137	FUT5|B3GALT1	http://www.genome.jp/kegg-bin/show_pathway?hsa00601/hsa:2527%09red/hsa:8708%09red	img/hsa00601.html
Type II diabetes mellitus	KEGG PATHWAY	hsa04930	3	48	0.279939	0.624994	SOCS4|PIK3R3|SOCS3	http://www.genome.jp/kegg-bin/show_pathway?hsa04930/hsa:8503%09red/hsa:9021%09red/hsa:122809%09red	img/hsa04930.html
Adipocytokine signaling pathway	KEGG PATHWAY	hsa04920	4	70	0.281506	0.624994	NFKBIB|ACSL1|PRKAG2|SOCS3	http://www.genome.jp/kegg-bin/show_pathway?hsa04920/hsa:51422%09red/hsa:4793%09red/hsa:9021%09red/hsa:2180%09red	img/hsa04920.html
Apoptosis	KEGG PATHWAY	hsa04210	7	140	0.291645	0.639574	BIRC3|TUBA1A|JUN|PIK3R3|MAP3K14|BBC3|CTSS	http://www.genome.jp/kegg-bin/show_pathway?hsa04210/hsa:8503%09red/hsa:1520%09red/hsa:3725%09red/hsa:27113%09red/hsa:7846%09red/hsa:330%09red/hsa:9020%09red	img/hsa04210.html
Longevity regulating pathway	KEGG PATHWAY	hsa04211	5	94	0.293359	0.639574	CREB5|PRKAG2|PIK3R3|ULK1|SESN3	http://www.genome.jp/kegg-bin/show_pathway?hsa04211/hsa:51422%09red/hsa:143686%09red/hsa:8503%09red/hsa:8408%09red/hsa:9586%09red	img/hsa04211.html
Neurotrophin signaling pathway	KEGG PATHWAY	hsa04722	6	120	0.313638	0.671636	SHC3|NFKBIB|PSEN2|JUN|CAMK2A|PIK3R3	http://www.genome.jp/kegg-bin/show_pathway?hsa04722/hsa:3725%09red/hsa:8503%09red/hsa:815%09red/hsa:4793%09red/hsa:53358%09red/hsa:5664%09red	img/hsa04722.html
Phospholipase D signaling pathway	KEGG PATHWAY	hsa04072	7	144	0.316321	0.671636	PDGFD|SHC3|CXCL8|DGKH|PIK3R3|PLA2G4C|KITLG	http://www.genome.jp/kegg-bin/show_pathway?hsa04072/hsa:80310%09red/hsa:8503%09red/hsa:160851%09red/hsa:3576%09red/hsa:53358%09red/hsa:8605%09red/hsa:4254%09red	img/hsa04072.html
Gastric acid secretion	KEGG PATHWAY	hsa04971	4	74	0.31639	0.671636	MYLK4|KCNJ10|CAMK2A|GAST	http://www.genome.jp/kegg-bin/show_pathway?hsa04971/hsa:2520%09red/hsa:815%09red/hsa:3766%09red/hsa:340156%09red	img/hsa04971.html
Cytokine-cytokine receptor interaction	KEGG PATHWAY	hsa04060	12	265	0.319589	0.672525	TGFBR2|LIF|IL20RB|TNFSF14|CXCL8|IL21R|TGFB2|CSF1|CLCF1|CXCL2|KITLG|IL1R1	http://www.genome.jp/kegg-bin/show_pathway?hsa04060/hsa:53833%09red/hsa:1435%09red/hsa:23529%09red/hsa:2920%09red/hsa:3976%09red/hsa:3576%09red/hsa:7042%09red/hsa:50615%09red/hsa:8740%09red/hsa:3554%09red/hsa:4254%09red/hsa:7048%09red	img/hsa04060.html
Estrogen signaling pathway	KEGG PATHWAY	hsa04915	5	99	0.331375	0.687782	MMP2|CREB5|PIK3R3|JUN|SHC3	http://www.genome.jp/kegg-bin/show_pathway?hsa04915/hsa:4313%09red/hsa:3725%09red/hsa:8503%09red/hsa:9586%09red/hsa:53358%09red	img/hsa04915.html
beta-Alanine metabolism	KEGG PATHWAY	hsa00410	2	31	0.335365	0.687782	SMOX|ABAT	http://www.genome.jp/kegg-bin/show_pathway?hsa00410/hsa:54498%09red/hsa:18%09red	img/hsa00410.html
Circadian rhythm	KEGG PATHWAY	hsa04710	2	31	0.335365	0.687782	ARNTL|PRKAG2	http://www.genome.jp/kegg-bin/show_pathway?hsa04710/hsa:51422%09red/hsa:406%09red	img/hsa04710.html
RNA polymerase	KEGG PATHWAY	hsa03020	2	32	0.349521	0.709088	POLR3G|POLR3H	http://www.genome.jp/kegg-bin/show_pathway?hsa03020/hsa:10622%09red/hsa:171568%09red	img/hsa03020.html
Cardiac muscle contraction	KEGG PATHWAY	hsa04260	4	78	0.351614	0.709088	CACNB1|CACNG4|TPM2|CACNB4	http://www.genome.jp/kegg-bin/show_pathway?hsa04260/hsa:7169%09red/hsa:785%09red/hsa:782%09red/hsa:27092%09red	img/hsa04260.html
HIF-1 signaling pathway	KEGG PATHWAY	hsa04066	5	103	0.36212	0.72119	EDN1|CDKN1A|PIK3R3|CAMK2A|TIMP1	http://www.genome.jp/kegg-bin/show_pathway?hsa04066/hsa:1026%09red/hsa:1906%09red/hsa:815%09red/hsa:7076%09red/hsa:8503%09red	img/hsa04066.html
Apoptosis - multiple species	KEGG PATHWAY	hsa04215	2	33	0.363575	0.72119	BBC3|BIRC3	http://www.genome.jp/kegg-bin/show_pathway?hsa04215/hsa:27113%09red/hsa:330%09red	img/hsa04215.html
Staphylococcus aureus infection	KEGG PATHWAY	hsa05150	3	57	0.375443	0.7368	HLA-DMA|ICAM1|MBL2	http://www.genome.jp/kegg-bin/show_pathway?hsa05150/hsa:4153%09red/hsa:3108%09red/hsa:3383%09red	img/hsa05150.html
T cell receptor signaling pathway	KEGG PATHWAY	hsa04660	5	105	0.377534	0.7368	NFKBIB|PIK3R3|GRAP2|JUN|MAP3K14	http://www.genome.jp/kegg-bin/show_pathway?hsa04660/hsa:8503%09red/hsa:3725%09red/hsa:9402%09red/hsa:4793%09red/hsa:9020%09red	img/hsa04660.html
Prion diseases	KEGG PATHWAY	hsa05020	2	35	0.391323	0.751588	EGR1|C6	http://www.genome.jp/kegg-bin/show_pathway?hsa05020/hsa:1958%09red/hsa:729%09red	img/hsa05020.html
African trypanosomiasis	KEGG PATHWAY	hsa05143	2	35	0.391323	0.751588	F2RL1|ICAM1	http://www.genome.jp/kegg-bin/show_pathway?hsa05143/hsa:2150%09red/hsa:3383%09red	img/hsa05143.html
Glycerolipid metabolism	KEGG PATHWAY	hsa00561	3	59	0.396471	0.754304	DGKH|AKR1B10|PNLIPRP2	http://www.genome.jp/kegg-bin/show_pathway?hsa00561/hsa:57016%09red/hsa:5408%09red/hsa:160851%09red	img/hsa00561.html
Fatty acid biosynthesis	KEGG PATHWAY	hsa00061	1	13	0.399205	0.754304	ACSL1	http://www.genome.jp/kegg-bin/show_pathway?hsa00061/hsa:2180%09red	img/hsa00061.html
TGF-beta signaling pathway	KEGG PATHWAY	hsa04350	4	84	0.404422	0.754304	CDKN2B|TGFBR2|TGFB2|THBS1	http://www.genome.jp/kegg-bin/show_pathway?hsa04350/hsa:7057%09red/hsa:1030%09red/hsa:7042%09red/hsa:7048%09red	img/hsa04350.html
Viral myocarditis	KEGG PATHWAY	hsa05416	3	60	0.406916	0.754304	HLA-F|ICAM1|HLA-DMA	http://www.genome.jp/kegg-bin/show_pathway?hsa05416/hsa:3383%09red/hsa:3108%09red/hsa:3134%09red	img/hsa05416.html
Insulin resistance	KEGG PATHWAY	hsa04931	5	109	0.408322	0.754304	CREB5|PRKAG2|PIK3R3|PPARGC1B|SOCS3	http://www.genome.jp/kegg-bin/show_pathway?hsa04931/hsa:133522%09red/hsa:51422%09red/hsa:8503%09red/hsa:9586%09red/hsa:9021%09red	img/hsa04931.html
VEGF signaling pathway	KEGG PATHWAY	hsa04370	3	61	0.417308	0.765065	PLA2G4C|SPHK2|PIK3R3	http://www.genome.jp/kegg-bin/show_pathway?hsa04370/hsa:56848%09red/hsa:8605%09red/hsa:8503%09red	img/hsa04370.html
Chemokine signaling pathway	KEGG PATHWAY	hsa04062	8	187	0.429047	0.774898	CXCL2|SHC3|NFKBIB|CXCL8|GNB3|PIK3R3|BCAR1|ELMO1	http://www.genome.jp/kegg-bin/show_pathway?hsa04062/hsa:8503%09red/hsa:3576%09red/hsa:2920%09red/hsa:4793%09red/hsa:9564%09red/hsa:53358%09red/hsa:9844%09red/hsa:2784%09red	img/hsa04062.html
Metabolic pathways	KEGG PATHWAY	hsa01100	49	1241	0.439132	0.774898	DOLK|SPHK2|B4GALNT1|TRAK2|CHSY3|POLR3G|UGT1A8|FBP1|ABAT|AKR1C4|UGT1A1|POLR3H|B3GALT1|ACER2|AKR1B10|UGT1A10|GCNT3|CMPK2|NT5E|DGKH|PLA2G3|NME1-NME2|SCLY|UGT2B11|LAMA3|TBXAS1|PLA2G2A|TPH1|PNLIPRP2|MGAT5|PLA2G4C|CYP3A7|GALNT6|CYP3A5|CYP3A7-CYP3A51P|CSGALNACT1|GALNT16|UPP2|PCYT1B|CTPS1|GALNT10|INPP5J|ACSL1|CYP2E1|ETNPPL|GDA|FUT5|MGAT4B|FUT8	http://www.genome.jp/kegg-bin/show_pathway?hsa01100/hsa:4907%09red/hsa:8708%09red/hsa:22845%09red/hsa:5320%09red/hsa:2530%09red/hsa:50487%09red/hsa:129607%09red/hsa:57452%09red/hsa:5408%09red/hsa:151531%09red/hsa:337876%09red/hsa:6916%09red/hsa:9468%09red/hsa:1503%09red/hsa:55568%09red/hsa:171568%09red/hsa:160851%09red/hsa:2583%09red/hsa:4249%09red/hsa:51540%09red/hsa:11282%09red/hsa:7166%09red/h…	img/hsa01100.html
GABAergic synapse	KEGG PATHWAY	hsa04727	4	88	0.439216	0.774898	GABRE|TRAK2|ABAT|GNB3	http://www.genome.jp/kegg-bin/show_pathway?hsa04727/hsa:66008%09red/hsa:2564%09red/hsa:18%09red/hsa:2784%09red	img/hsa04727.html
Gap junction	KEGG PATHWAY	hsa04540	4	88	0.439216	0.774898	TUBB6|TUBA1A|PDGFD|TUBB3	http://www.genome.jp/kegg-bin/show_pathway?hsa04540/hsa:7846%09red/hsa:80310%09red/hsa:10381%09red/hsa:84617%09red	img/hsa04540.html
Glycosphingolipid biosynthesis - ganglio series	KEGG PATHWAY	hsa00604	1	15	0.444547	0.774898	B4GALNT1	http://www.genome.jp/kegg-bin/show_pathway?hsa00604/hsa:2583%09red	img/hsa00604.html
Insulin signaling pathway	KEGG PATHWAY	hsa04910	6	139	0.444761	0.774898	SOCS4|SOCS3|SHC3|PRKAG2|PIK3R3|FBP1	http://www.genome.jp/kegg-bin/show_pathway?hsa04910/hsa:8503%09red/hsa:122809%09red/hsa:53358%09red/hsa:51422%09red/hsa:2203%09red/hsa:9021%09red	img/hsa04910.html
Allograft rejection	KEGG PATHWAY	hsa05330	2	39	0.445086	0.774898	HLA-F|HLA-DMA	http://www.genome.jp/kegg-bin/show_pathway?hsa05330/hsa:3108%09red/hsa:3134%09red	img/hsa05330.html
GnRH signaling pathway	KEGG PATHWAY	hsa04912	4	91	0.464927	0.798552	PLA2G4C|MMP2|JUN|CAMK2A	http://www.genome.jp/kegg-bin/show_pathway?hsa04912/hsa:4313%09red/hsa:3725%09red/hsa:815%09red/hsa:8605%09red	img/hsa04912.html
Signaling pathways regulating pluripotency of stem cells	KEGG PATHWAY	hsa04550	6	142	0.465272	0.798552	LIF|ESRRB|FZD9|KLF4|PIK3R3|FGFR1	http://www.genome.jp/kegg-bin/show_pathway?hsa04550/hsa:8503%09red/hsa:9314%09red/hsa:2103%09red/hsa:3976%09red/hsa:2260%09red/hsa:8326%09red	img/hsa04550.html
Thyroid hormone signaling pathway	KEGG PATHWAY	hsa04919	5	118	0.476609	0.803556	ITGB3|MED12L|PIK3R3|ITGAV|NOTCH3	http://www.genome.jp/kegg-bin/show_pathway?hsa04919/hsa:4854%09red/hsa:3685%09red/hsa:8503%09red/hsa:3690%09red/hsa:116931%09red	img/hsa04919.html
Amphetamine addiction	KEGG PATHWAY	hsa05031	3	67	0.478236	0.803556	CREB5|JUN|CAMK2A	http://www.genome.jp/kegg-bin/show_pathway?hsa05031/hsa:3725%09red/hsa:815%09red/hsa:9586%09red	img/hsa05031.html
Central carbon metabolism in cancer	KEGG PATHWAY	hsa05230	3	67	0.478236	0.803556	PIK3R3|TIGAR|FGFR1	http://www.genome.jp/kegg-bin/show_pathway?hsa05230/hsa:57103%09red/hsa:2260%09red/hsa:8503%09red	img/hsa05230.html
Graft-versus-host disease	KEGG PATHWAY	hsa05332	2	42	0.483635	0.803556	HLA-F|HLA-DMA	http://www.genome.jp/kegg-bin/show_pathway?hsa05332/hsa:3108%09red/hsa:3134%09red	img/hsa05332.html
Primary bile acid biosynthesis	KEGG PATHWAY	hsa00120	1	17	0.486478	0.803556	AKR1C4	http://www.genome.jp/kegg-bin/show_pathway?hsa00120/hsa:1109%09red	img/hsa00120.html
Epithelial cell signaling in Helicobacter pylori infection	KEGG PATHWAY	hsa05120	3	68	0.48811	0.803556	MAP3K14|JUN|CXCL8	http://www.genome.jp/kegg-bin/show_pathway?hsa05120/hsa:3725%09red/hsa:3576%09red/hsa:9020%09red	img/hsa05120.html
cAMP signaling pathway	KEGG PATHWAY	hsa04024	8	199	0.499141	0.814788	ARAP3|CREB5|JUN|CAMK2A|PIK3R3|GPR119|OXTR|ABCC4	http://www.genome.jp/kegg-bin/show_pathway?hsa04024/hsa:10257%09red/hsa:815%09red/hsa:8503%09red/hsa:9586%09red/hsa:64411%09red/hsa:5021%09red/hsa:3725%09red/hsa:139760%09red	img/hsa04024.html
RIG-I-like receptor signaling pathway	KEGG PATHWAY	hsa04622	3	70	0.507583	0.814788	NFKBIB|CXCL8|IKBKE	http://www.genome.jp/kegg-bin/show_pathway?hsa04622/hsa:4793%09red/hsa:9641%09red/hsa:3576%09red	img/hsa04622.html
Type I diabetes mellitus	KEGG PATHWAY	hsa04940	2	44	0.508401	0.814788	HLA-F|HLA-DMA	http://www.genome.jp/kegg-bin/show_pathway?hsa04940/hsa:3108%09red/hsa:3134%09red	img/hsa04940.html
Vasopressin-regulated water reabsorption	KEGG PATHWAY	hsa04962	2	44	0.508401	0.814788	CREB5|DYNC2H1	http://www.genome.jp/kegg-bin/show_pathway?hsa04962/hsa:9586%09red/hsa:79659%09red	img/hsa04962.html
Thyroid hormone synthesis	KEGG PATHWAY	hsa04918	3	71	0.517174	0.818241	IYD|CREB5|GPX2	http://www.genome.jp/kegg-bin/show_pathway?hsa04918/hsa:9586%09red/hsa:2877%09red/hsa:389434%09red	img/hsa04918.html
ABC transporters	KEGG PATHWAY	hsa02010	2	45	0.520491	0.818241	ABCC4|ABCA8	http://www.genome.jp/kegg-bin/show_pathway?hsa02010/hsa:10257%09red/hsa:10351%09red	img/hsa02010.html
AMPK signaling pathway	KEGG PATHWAY	hsa04152	5	124	0.520699	0.818241	CREB5|PRKAG2|PIK3R3|FBP1|ULK1	http://www.genome.jp/kegg-bin/show_pathway?hsa04152/hsa:51422%09red/hsa:8408%09red/hsa:8503%09red/hsa:2203%09red/hsa:9586%09red	img/hsa04152.html
Non-alcoholic fatty liver disease (NAFLD)	KEGG PATHWAY	hsa04932	6	151	0.525444	0.82037	SOCS3|CXCL8|PRKAG2|JUN|CYP2E1|PIK3R3	http://www.genome.jp/kegg-bin/show_pathway?hsa04932/hsa:8503%09red/hsa:3725%09red/hsa:3576%09red/hsa:51422%09red/hsa:1571%09red/hsa:9021%09red	img/hsa04932.html
B cell receptor signaling pathway	KEGG PATHWAY	hsa04662	3	73	0.536052	0.824033	NFKBIB|PIK3R3|JUN	http://www.genome.jp/kegg-bin/show_pathway?hsa04662/hsa:3725%09red/hsa:8503%09red/hsa:4793%09red	img/hsa04662.html
Melanogenesis	KEGG PATHWAY	hsa04916	4	100	0.539222	0.824033	EDN1|FZD9|KITLG|CAMK2A	http://www.genome.jp/kegg-bin/show_pathway?hsa04916/hsa:1906%09red/hsa:815%09red/hsa:8326%09red/hsa:4254%09red	img/hsa04916.html
Calcium signaling pathway	KEGG PATHWAY	hsa04020	7	180	0.541577	0.824033	CACNA1H|SPHK2|ADRA1D|MYLK4|CAMK2A|OXTR|P2RX7	http://www.genome.jp/kegg-bin/show_pathway?hsa04020/hsa:56848%09red/hsa:146%09red/hsa:815%09red/hsa:5027%09red/hsa:340156%09red/hsa:8912%09red/hsa:5021%09red	img/hsa04020.html
Sphingolipid metabolism	KEGG PATHWAY	hsa00600	2	47	0.544069	0.824033	ACER2|SPHK2	http://www.genome.jp/kegg-bin/show_pathway?hsa00600/hsa:56848%09red/hsa:340485%09red	img/hsa00600.html
Endocytosis	KEGG PATHWAY	hsa04144	10	260	0.544815	0.824033	TGFBR2|TGFB2|EHD4|EHD3|ARAP2|ARPC3|HLA-F|AGAP2|DAB2|ARAP3	http://www.genome.jp/kegg-bin/show_pathway?hsa04144/hsa:116984%09red/hsa:116986%09red/hsa:30844%09red/hsa:30845%09red/hsa:10094%09red/hsa:1601%09red/hsa:64411%09red/hsa:7042%09red/hsa:3134%09red/hsa:7048%09red	img/hsa04144.html
Glucagon signaling pathway	KEGG PATHWAY	hsa04922	4	102	0.555026	0.834263	CREB5|PRKAG2|FBP1|CAMK2A	http://www.genome.jp/kegg-bin/show_pathway?hsa04922/hsa:51422%09red/hsa:815%09red/hsa:2203%09red/hsa:9586%09red	img/hsa04922.html
Cocaine addiction	KEGG PATHWAY	hsa05030	2	49	0.566831	0.841553	CREB5|JUN	http://www.genome.jp/kegg-bin/show_pathway?hsa05030/hsa:3725%09red/hsa:9586%09red	img/hsa05030.html
Intestinal immune network for IgA production	KEGG PATHWAY	hsa04672	2	49	0.566831	0.841553	MAP3K14|HLA-DMA	http://www.genome.jp/kegg-bin/show_pathway?hsa04672/hsa:3108%09red/hsa:9020%09red	img/hsa04672.html
Complement and coagulation cascades	KEGG PATHWAY	hsa04610	3	79	0.590077	0.870723	PLAT|C6|MBL2	http://www.genome.jp/kegg-bin/show_pathway?hsa04610/hsa:4153%09red/hsa:5327%09red/hsa:729%09red	img/hsa04610.html
Glutathione metabolism	KEGG PATHWAY	hsa00480	2	52	0.599421	0.878554	GPX2|GSTT2B	http://www.genome.jp/kegg-bin/show_pathway?hsa00480/hsa:653689%09red/hsa:2877%09red	img/hsa00480.html
MicroRNAs in cancer	KEGG PATHWAY	hsa05206	11	299	0.603159	0.878554	ITGB3|CDKN2A|E2F3|E2F2|CCNE2|CDKN1A|TGFB2|THBS1|MIR21|NOTCH3|SOX4	http://www.genome.jp/kegg-bin/show_pathway?hsa05206/hsa:1026%09red/hsa:9134%09red/hsa:1871%09red/hsa:1029%09red/hsa:1870%09red/hsa:406991%09red/hsa:7057%09red/hsa:7042%09red/hsa:3690%09red/hsa:4854%09red/hsa:6659%09red	img/hsa05206.html
EGFR tyrosine kinase inhibitor resistance	KEGG PATHWAY	hsa01521	3	81	0.607165	0.878554	PIK3R3|PDGFD|SHC3	http://www.genome.jp/kegg-bin/show_pathway?hsa01521/hsa:80310%09red/hsa:8503%09red/hsa:53358%09red	img/hsa01521.html
Vitamin digestion and absorption	KEGG PATHWAY	hsa04977	1	24	0.609905	0.878554	RBP2	http://www.genome.jp/kegg-bin/show_pathway?hsa04977/hsa:5948%09red	img/hsa04977.html
Autoimmune thyroid disease	KEGG PATHWAY	hsa05320	2	54	0.620107	0.885974	HLA-F|HLA-DMA	http://www.genome.jp/kegg-bin/show_pathway?hsa05320/hsa:3108%09red/hsa:3134%09red	img/hsa05320.html
Cholinergic synapse	KEGG PATHWAY	hsa04725	4	111	0.622379	0.885974	CREB5|PIK3R3|CAMK2A|GNB3	http://www.genome.jp/kegg-bin/show_pathway?hsa04725/hsa:815%09red/hsa:8503%09red/hsa:9586%09red/hsa:2784%09red	img/hsa04725.html
Fanconi anemia pathway	KEGG PATHWAY	hsa03460	2	55	0.630138	0.891774	SLX1A|EME2	http://www.genome.jp/kegg-bin/show_pathway?hsa03460/hsa:548593%09red/hsa:197342%09red	img/hsa03460.html
Maturity onset diabetes of the young	KEGG PATHWAY	hsa04950	1	26	0.639391	0.895125	NR5A2	http://www.genome.jp/kegg-bin/show_pathway?hsa04950/hsa:2494%09red	img/hsa04950.html
Insulin secretion	KEGG PATHWAY	hsa04911	3	85	0.639903	0.895125	CREB5|CAMK2A|GPR119	http://www.genome.jp/kegg-bin/show_pathway?hsa04911/hsa:815%09red/hsa:9586%09red/hsa:139760%09red	img/hsa04911.html
Butanoate metabolism	KEGG PATHWAY	hsa00650	1	28	0.666656	0.927188	ABAT	http://www.genome.jp/kegg-bin/show_pathway?hsa00650/hsa:18%09red	img/hsa00650.html
Pentose phosphate pathway	KEGG PATHWAY	hsa00030	1	29	0.679508	0.935527	FBP1	http://www.genome.jp/kegg-bin/show_pathway?hsa00030/hsa:2203%09red	img/hsa00030.html
Morphine addiction	KEGG PATHWAY	hsa05032	3	91	0.685344	0.935527	GABRE|PDE11A|GNB3	http://www.genome.jp/kegg-bin/show_pathway?hsa05032/hsa:2564%09red/hsa:2784%09red/hsa:50940%09red	img/hsa05032.html
Nicotinate and nicotinamide metabolism	KEGG PATHWAY	hsa00760	1	30	0.691866	0.935527	NT5E	http://www.genome.jp/kegg-bin/show_pathway?hsa00760/hsa:4907%09red	img/hsa00760.html
Fc gamma R-mediated phagocytosis	KEGG PATHWAY	hsa04666	3	93	0.69951	0.935527	ARPC3|SPHK2|PIK3R3	http://www.genome.jp/kegg-bin/show_pathway?hsa04666/hsa:56848%09red/hsa:10094%09red/hsa:8503%09red	img/hsa04666.html
Synaptic vesicle cycle	KEGG PATHWAY	hsa04721	2	63	0.703058	0.935527	STXBP1|UNC13A	http://www.genome.jp/kegg-bin/show_pathway?hsa04721/hsa:6812%09red/hsa:23025%09red	img/hsa04721.html
Galactose metabolism	KEGG PATHWAY	hsa00052	1	31	0.703749	0.935527	AKR1B10	http://www.genome.jp/kegg-bin/show_pathway?hsa00052/hsa:57016%09red	img/hsa00052.html
Other types of O-glycan biosynthesis	KEGG PATHWAY	hsa00514	1	31	0.703749	0.935527	COLGALT2	http://www.genome.jp/kegg-bin/show_pathway?hsa00514/hsa:23127%09red	img/hsa00514.html
Longevity regulating pathway - multiple species	KEGG PATHWAY	hsa04213	2	64	0.711283	0.935527	PRKAG2|PIK3R3	http://www.genome.jp/kegg-bin/show_pathway?hsa04213/hsa:51422%09red/hsa:8503%09red	img/hsa04213.html
Circadian entrainment	KEGG PATHWAY	hsa04713	3	95	0.713188	0.935527	CACNA1H|CAMK2A|GNB3	http://www.genome.jp/kegg-bin/show_pathway?hsa04713/hsa:8912%09red/hsa:815%09red/hsa:2784%09red	img/hsa04713.html
Propanoate metabolism	KEGG PATHWAY	hsa00640	1	32	0.715176	0.935527	ABAT	http://www.genome.jp/kegg-bin/show_pathway?hsa00640/hsa:18%09red	img/hsa00640.html
Asthma	KEGG PATHWAY	hsa05310	1	32	0.715176	0.935527	HLA-DMA	http://www.genome.jp/kegg-bin/show_pathway?hsa05310/hsa:3108%09red	img/hsa05310.html
Pancreatic secretion	KEGG PATHWAY	hsa04972	3	96	0.719846	0.936574	PLA2G2A|PNLIPRP2|PLA2G3	http://www.genome.jp/kegg-bin/show_pathway?hsa04972/hsa:50487%09red/hsa:5320%09red/hsa:5408%09red	img/hsa04972.html
Phosphatidylinositol signaling system	KEGG PATHWAY	hsa04070	3	98	0.732802	0.948332	DGKH|PIK3R3|INPP5J	http://www.genome.jp/kegg-bin/show_pathway?hsa04070/hsa:27124%09red/hsa:8503%09red/hsa:160851%09red	img/hsa04070.html
Dopaminergic synapse	KEGG PATHWAY	hsa04728	4	130	0.74195	0.950454	ARNTL|CREB5|CAMK2A|GNB3	http://www.genome.jp/kegg-bin/show_pathway?hsa04728/hsa:406%09red/hsa:815%09red/hsa:9586%09red/hsa:2784%09red	img/hsa04728.html
Fc epsilon RI signaling pathway	KEGG PATHWAY	hsa04664	2	68	0.742296	0.950454	PLA2G4C|PIK3R3	http://www.genome.jp/kegg-bin/show_pathway?hsa04664/hsa:8605%09red/hsa:8503%09red	img/hsa04664.html
Alanine, aspartate and glutamate metabolism	KEGG PATHWAY	hsa00250	1	35	0.746887	0.951299	ABAT	http://www.genome.jp/kegg-bin/show_pathway?hsa00250/hsa:18%09red	img/hsa00250.html
Retrograde endocannabinoid signaling	KEGG PATHWAY	hsa04723	3	101	0.751348	0.95197	DAGLA|GABRE|GNB3	http://www.genome.jp/kegg-bin/show_pathway?hsa04723/hsa:2564%09red/hsa:747%09red/hsa:2784%09red	img/hsa04723.html
Primary immunodeficiency	KEGG PATHWAY	hsa05340	1	37	0.766049	0.958458	RFX5	http://www.genome.jp/kegg-bin/show_pathway?hsa05340/hsa:5993%09red	img/hsa05340.html
PPAR signaling pathway	KEGG PATHWAY	hsa03320	2	72	0.770424	0.958458	ACSL1|FABP3	http://www.genome.jp/kegg-bin/show_pathway?hsa03320/hsa:2170%09red/hsa:2180%09red	img/hsa03320.html
Systemic lupus erythematosus	KEGG PATHWAY	hsa05322	4	136	0.773145	0.958458	HLA-DMA|C6|HIST1H2BB|HIST1H2BK	http://www.genome.jp/kegg-bin/show_pathway?hsa05322/hsa:3018%09red/hsa:729%09red/hsa:3108%09red/hsa:85236%09red	img/hsa05322.html
cGMP-PKG signaling pathway	KEGG PATHWAY	hsa04022	5	167	0.775205	0.958458	CREB5|PIK3R3|ADRA1D|PDE5A|MYLK4	http://www.genome.jp/kegg-bin/show_pathway?hsa04022/hsa:146%09red/hsa:8503%09red/hsa:340156%09red/hsa:9586%09red/hsa:8654%09red	img/hsa04022.html
Adherens junction	KEGG PATHWAY	hsa04520	2	74	0.783462	0.958458	TGFBR2|FGFR1	http://www.genome.jp/kegg-bin/show_pathway?hsa04520/hsa:2260%09red/hsa:7048%09red	img/hsa04520.html
Aldosterone-regulated sodium reabsorption	KEGG PATHWAY	hsa04960	1	39	0.783764	0.958458	PIK3R3	http://www.genome.jp/kegg-bin/show_pathway?hsa04960/hsa:8503%09red	img/hsa04960.html
Regulation of autophagy	KEGG PATHWAY	hsa04140	1	40	0.792114	0.958458	ULK1	http://www.genome.jp/kegg-bin/show_pathway?hsa04140/hsa:8408%09red	img/hsa04140.html
Nicotine addiction	KEGG PATHWAY	hsa05033	1	40	0.792114	0.958458	GABRE	http://www.genome.jp/kegg-bin/show_pathway?hsa05033/hsa:2564%09red	img/hsa05033.html
Tryptophan metabolism	KEGG PATHWAY	hsa00380	1	40	0.792114	0.958458	TPH1	http://www.genome.jp/kegg-bin/show_pathway?hsa00380/hsa:7166%09red	img/hsa00380.html
Serotonergic synapse	KEGG PATHWAY	hsa04726	3	112	0.810663	0.966292	PLA2G4C|TPH1|GNB3	http://www.genome.jp/kegg-bin/show_pathway?hsa04726/hsa:8605%09red/hsa:7166%09red/hsa:2784%09red	img/hsa04726.html
Fatty acid degradation	KEGG PATHWAY	hsa00071	1	44	0.822422	0.966292	ACSL1	http://www.genome.jp/kegg-bin/show_pathway?hsa00071/hsa:2180%09red	img/hsa00071.html
Alcoholism	KEGG PATHWAY	hsa05034	5	179	0.824086	0.966292	CREB5|HIST1H2BK|GNB3|HIST1H2BB|SHC3	http://www.genome.jp/kegg-bin/show_pathway?hsa05034/hsa:53358%09red/hsa:3018%09red/hsa:85236%09red/hsa:9586%09red/hsa:2784%09red	img/hsa05034.html
Basal transcription factors	KEGG PATHWAY	hsa03022	1	45	0.829284	0.966292	TAF15	http://www.genome.jp/kegg-bin/show_pathway?hsa03022/hsa:8148%09red	img/hsa03022.html
Peroxisome	KEGG PATHWAY	hsa04146	2	83	0.834402	0.966292	ACSL1|FAR1	http://www.genome.jp/kegg-bin/show_pathway?hsa04146/hsa:84188%09red/hsa:2180%09red	img/hsa04146.html
Taste transduction	KEGG PATHWAY	hsa04742	2	83	0.834402	0.966292	TAS2R4|GNB3	http://www.genome.jp/kegg-bin/show_pathway?hsa04742/hsa:50832%09red/hsa:2784%09red	img/hsa04742.html
Carbohydrate digestion and absorption	KEGG PATHWAY	hsa04973	1	46	0.835882	0.966292	PIK3R3	http://www.genome.jp/kegg-bin/show_pathway?hsa04973/hsa:8503%09red	img/hsa04973.html
Hedgehog signaling pathway	KEGG PATHWAY	hsa04340	1	47	0.842225	0.966292	GPR161	http://www.genome.jp/kegg-bin/show_pathway?hsa04340/hsa:23432%09red	img/hsa04340.html
Neuroactive ligand-receptor interaction	KEGG PATHWAY	hsa04080	8	278	0.845061	0.966292	ADRA1D|CHRNA10|SSTR3|OXTR|GABRE|F2RL1|GPR83|P2RX7	http://www.genome.jp/kegg-bin/show_pathway?hsa04080/hsa:57053%09red/hsa:2564%09red/hsa:5021%09red/hsa:5027%09red/hsa:6753%09red/hsa:2150%09red/hsa:146%09red/hsa:10888%09red	img/hsa04080.html
Valine, leucine and isoleucine degradation	KEGG PATHWAY	hsa00280	1	48	0.848325	0.966292	ABAT	http://www.genome.jp/kegg-bin/show_pathway?hsa00280/hsa:18%09red	img/hsa00280.html
Fatty acid metabolism	KEGG PATHWAY	hsa01212	1	48	0.848325	0.966292	ACSL1	http://www.genome.jp/kegg-bin/show_pathway?hsa01212/hsa:2180%09red	img/hsa01212.html
Sphingolipid signaling pathway	KEGG PATHWAY	hsa04071	3	121	0.849906	0.966292	ACER2|SPHK2|PIK3R3	http://www.genome.jp/kegg-bin/show_pathway?hsa04071/hsa:56848%09red/hsa:340485%09red/hsa:8503%09red	img/hsa04071.html
Oocyte meiosis	KEGG PATHWAY	hsa04114	3	123	0.857604	0.966292	CCNE2|REC8|CAMK2A	http://www.genome.jp/kegg-bin/show_pathway?hsa04114/hsa:9985%09red/hsa:815%09red/hsa:9134%09red	img/hsa04114.html
Ovarian steroidogenesis	KEGG PATHWAY	hsa04913	1	50	0.859828	0.966292	PLA2G4C	http://www.genome.jp/kegg-bin/show_pathway?hsa04913/hsa:8605%09red	img/hsa04913.html
Arginine and proline metabolism	KEGG PATHWAY	hsa00330	1	50	0.859828	0.966292	SMOX	http://www.genome.jp/kegg-bin/show_pathway?hsa00330/hsa:54498%09red	img/hsa00330.html
Amyotrophic lateral sclerosis (ALS)	KEGG PATHWAY	hsa05014	1	51	0.865249	0.966292	CASP1	http://www.genome.jp/kegg-bin/show_pathway?hsa05014/hsa:834%09red	img/hsa05014.html
Endometrial cancer	KEGG PATHWAY	hsa05213	1	52	0.870461	0.966292	PIK3R3	http://www.genome.jp/kegg-bin/show_pathway?hsa05213/hsa:8503%09red	img/hsa05213.html
Lysine degradation	KEGG PATHWAY	hsa00310	1	52	0.870461	0.966292	COLGALT2	http://www.genome.jp/kegg-bin/show_pathway?hsa00310/hsa:23127%09red	img/hsa00310.html
Basal cell carcinoma	KEGG PATHWAY	hsa05217	1	55	0.884923	0.97773	FZD9	http://www.genome.jp/kegg-bin/show_pathway?hsa05217/hsa:8326%09red	img/hsa05217.html
Regulation of lipolysis in adipocytes	KEGG PATHWAY	hsa04923	1	56	0.889377	0.97773	PIK3R3	http://www.genome.jp/kegg-bin/show_pathway?hsa04923/hsa:8503%09red	img/hsa04923.html
Acute myeloid leukemia	KEGG PATHWAY	hsa05221	1	57	0.893659	0.97773	PIK3R3	http://www.genome.jp/kegg-bin/show_pathway?hsa05221/hsa:8503%09red	img/hsa05221.html
Natural killer cell mediated cytotoxicity	KEGG PATHWAY	hsa04650	3	135	0.896926	0.97773	PIK3R3|ICAM1|SHC3	http://www.genome.jp/kegg-bin/show_pathway?hsa04650/hsa:3383%09red/hsa:8503%09red/hsa:53358%09red	img/hsa04650.html
Ubiquitin mediated proteolysis	KEGG PATHWAY	hsa04120	3	137	0.902442	0.978306	PIAS3|BIRC3|SOCS3	http://www.genome.jp/kegg-bin/show_pathway?hsa04120/hsa:10401%09red/hsa:330%09red/hsa:9021%09red	img/hsa04120.html
Long-term depression	KEGG PATHWAY	hsa04730	1	60	0.90554	0.978306	PLA2G4C	http://www.genome.jp/kegg-bin/show_pathway?hsa04730/hsa:8605%09red	img/hsa04730.html
Aminoacyl-tRNA biosynthesis	KEGG PATHWAY	hsa00970	1	66	0.925479	0.983854	MARS2	http://www.genome.jp/kegg-bin/show_pathway?hsa00970/hsa:92935%09red	img/hsa00970.html
Long-term potentiation	KEGG PATHWAY	hsa04720	1	66	0.925479	0.983854	CAMK2A	http://www.genome.jp/kegg-bin/show_pathway?hsa04720/hsa:815%09red	img/hsa04720.html
Glycolysis / Gluconeogenesis	KEGG PATHWAY	hsa00010	1	67	0.928367	0.983854	FBP1	http://www.genome.jp/kegg-bin/show_pathway?hsa00010/hsa:2203%09red	img/hsa00010.html
Glutamatergic synapse	KEGG PATHWAY	hsa04724	2	114	0.937516	0.983854	PLA2G4C|GNB3	http://www.genome.jp/kegg-bin/show_pathway?hsa04724/hsa:8605%09red/hsa:2784%09red	img/hsa04724.html
Bile secretion	KEGG PATHWAY	hsa04976	1	71	0.938849	0.983854	ABCC4	http://www.genome.jp/kegg-bin/show_pathway?hsa04976/hsa:10257%09red	img/hsa04976.html
Inositol phosphate metabolism	KEGG PATHWAY	hsa00562	1	71	0.938849	0.983854	INPP5J	http://www.genome.jp/kegg-bin/show_pathway?hsa00562/hsa:27124%09red	img/hsa00562.html
mTOR signaling pathway	KEGG PATHWAY	hsa04150	3	154	0.939591	0.983854	FZD9|ULK1|PIK3R3	http://www.genome.jp/kegg-bin/show_pathway?hsa04150/hsa:8503%09red/hsa:8326%09red/hsa:8408%09red	img/hsa04150.html
Huntington's disease	KEGG PATHWAY	hsa05016	4	193	0.943199	0.983854	BBC3|CREB5|DNAH12|DNAH5	http://www.genome.jp/kegg-bin/show_pathway?hsa05016/hsa:27113%09red/hsa:201625%09red/hsa:9586%09red/hsa:1767%09red	img/hsa05016.html
RNA degradation	KEGG PATHWAY	hsa03018	1	77	0.951775	0.986053	BTG2	http://www.genome.jp/kegg-bin/show_pathway?hsa03018/hsa:7832%09red	img/hsa03018.html
Lysosome	KEGG PATHWAY	hsa04142	2	123	0.953456	0.986053	CTSS|AP1S3	http://www.genome.jp/kegg-bin/show_pathway?hsa04142/hsa:130340%09red/hsa:1520%09red	img/hsa04142.html
Ribosome biogenesis in eukaryotes	KEGG PATHWAY	hsa03008	1	84	0.963454	0.992153	REXO1	http://www.genome.jp/kegg-bin/show_pathway?hsa03008/hsa:57455%09red	img/hsa03008.html
Salivary secretion	KEGG PATHWAY	hsa04970	1	89	0.970027	0.994688	ADRA1D	http://www.genome.jp/kegg-bin/show_pathway?hsa04970/hsa:146%09red	img/hsa04970.html
Progesterone-mediated oocyte maturation	KEGG PATHWAY	hsa04914	1	98	0.97903	0.999685	PIK3R3	http://www.genome.jp/kegg-bin/show_pathway?hsa04914/hsa:8503%09red	img/hsa04914.html
Carbon metabolism	KEGG PATHWAY	hsa01200	1	113	0.98845	1	FBP1	http://www.genome.jp/kegg-bin/show_pathway?hsa01200/hsa:2203%09red	img/hsa01200.html
RNA transport	KEGG PATHWAY	hsa03013	2	172	0.991214	1	SMN1|ELAC1	http://www.genome.jp/kegg-bin/show_pathway?hsa03013/hsa:6606%09red/hsa:55520%09red	img/hsa03013.html
Parkinson's disease	KEGG PATHWAY	hsa05012	1	142	0.996368	1	LRRK2	http://www.genome.jp/kegg-bin/show_pathway?hsa05012/hsa:120892%09red	img/hsa05012.html
Alzheimer's disease	KEGG PATHWAY	hsa05010	1	168	0.998718	1	PSEN2	http://www.genome.jp/kegg-bin/show_pathway?hsa05010/hsa:5664%09red	img/hsa05010.html
Olfactory transduction	KEGG PATHWAY	hsa04740	1	417	1	1	CAMK2A	http://www.genome.jp/kegg-bin/show_pathway?hsa04740/hsa:815%09red	img/hsa04740.html
